# Supplementary material for: CCN1 is a therapeutic target upregulated in EML4-ALK mutant lung adenocarcinoma reversibly resistant to alectinib
Source: Cell Death Dis. 2025 Apr 15;16(1):303. doi: 10.1038/s41419-025-07601-4 (PMC12000322; doi:10.1038/s41419-025-07601-4)
Supplement: Supplementary file 9 — Table S1 [file 41419_2025_7601_MOESM9_ESM.xlsx]

## Sheet: H3122-AR_somatic_filtered_PASS_
#version 2.4
Hugo_Symbol	Entrez_Gene_Id	Center	NCBI_Build	Chromosome	Start_Position	End_Position	Strand	Variant_Classification	Variant_Type	Reference_Allele	Tumor_Seq_Allele1	Tumor_Seq_Allele2	dbSNP_RS	dbSNP_Val_Status	Tumor_Sample_Barcode	Matched_Norm_Sample_Barcode	Match_Norm_Seq_Allele1	Match_Norm_Seq_Allele2	Tumor_Validation_Allele1	Tumor_Validation_Allele2	Match_Norm_Validation_Allele1	Match_Norm_Validation_Allele2	Verification_Status	Validation_Status	Mutation_Status	Sequencing_Phase	Sequence_Source	Validation_Method	Score	BAM_File	Sequencer	Tumor_Sample_UUID	Matched_Norm_Sample_UUID	HGVSc	HGVSp	HGVSp_Short	Transcript_ID	Exon_Number	t_depth	t_ref_count	t_alt_count	n_depth	n_ref_count	n_alt_count	all_effects	Allele	Gene	Feature	Feature_type
MXRA8	0	.	GRCh37	1	1290937	1290937	+	Missense_Mutation	SNP	T	T	G	novel		H3122-AR	H3122	T	T																c.269A>C	p.Asp90Ala	p.D90A	ENST00000309212	45361	13	9	4	9	9	0	MXRA8,missense_variant,p.Asp90Ala,ENST00000309212,NM_032348.2,NM_001282582.1;	G	ENSG00000162576	ENST00000309212	Transcript
ENSR00000000208	0	.	GRCh37	1	1542331	1542331	+	IGR	SNP	C	C	G	novel		H3122-AR	H3122	C	C																			ENSR00000000208		37	31	6	20	20	0	,regulatory_region_variant,,ENSR00000000208,;	G		ENSR00000000208	RegulatoryFeature
SLC35E2	0	.	GRCh37	1	1669566	1669566	+	Intron	SNP	C	C	T	rs138660586		H3122-AR	H3122	C	C																c.586+194G>A			ENST00000246421		44	39	5	22	21	1	SLC35E2,intron_variant,,ENST00000246421,NM_182838.2;	T	ENSG00000215790	ENST00000246421	Transcript
TTC34	0	.	GRCh37	1	2691526	2691526	+	Intron	SNP	T	T	C	rs71503042		H3122-AR	H3122	T	T																c.687+8628A>G			ENST00000401095		33	25	8	12	12	0	TTC34,intron_variant,,ENST00000401095,NM_001242672.1;	C	ENSG00000215912	ENST00000401095	Transcript
Unknown	0	.	GRCh37	1	2765797	2765797	+	IGR	SNP	G	G	T	rs61763677		H3122-AR	H3122	G	G																					29	26	3	12	12	0		T
Unknown	0	.	GRCh37	1	4379215	4379215	+	IGR	SNP	G	G	T	novel		H3122-AR	H3122	G	G																					37	24	13	20	20	0		T
Unknown	0	.	GRCh37	1	4511863	4511863	+	IGR	SNP	T	T	C	novel		H3122-AR	H3122	T	T																					26	16	10	23	23	0		C
Unknown	0	.	GRCh37	1	4679757	4679757	+	IGR	SNP	T	T	G	novel		H3122-AR	H3122	T	T																					28	22	6	27	27	0		G
AJAP1	0	.	GRCh37	1	4766180	4766180	+	Intron	SNP	C	C	A	novel		H3122-AR	H3122	C	C																c.30-5780C>A			ENST00000378191		46	43	3	15	15	0	AJAP1,intron_variant,,ENST00000378191,NM_018836.3;	A	ENSG00000196581	ENST00000378191	Transcript
Unknown	0	.	GRCh37	1	5040118	5040118	+	IGR	SNP	G	G	T	novel		H3122-AR	H3122	G	G																					27	18	9	18	18	0		T
Unknown	0	.	GRCh37	1	5188239	5188239	+	IGR	SNP	G	G	T	novel		H3122-AR	H3122	G	G																					63	55	8	41	41	0		T
Unknown	0	.	GRCh37	1	5326042	5326042	+	IGR	SNP	G	G	T	novel		H3122-AR	H3122	G	G																					32	18	14	22	22	0		T
KCNAB2	0	.	GRCh37	1	6104853	6104853	+	5'Flank	SNP	G	G	T	novel		H3122-AR	H3122	G	G																			ENST00000378083		42	32	10	27	27	0	KCNAB2,upstream_gene_variant,,ENST00000378083,NM_001199862.1;	T	ENSG00000069424	ENST00000378083	Transcript
RERE	0	.	GRCh37	1	8598780	8598780	+	Intron	SNP	T	T	C	novel		H3122-AR	H3122	T	T																c.830+2493A>G			ENST00000337907		25	16	9	23	23	0	RERE,intron_variant,,ENST00000337907,NM_012102.3;	C	ENSG00000142599	ENST00000337907	Transcript
RP3-477M7.5	0	.	GRCh37	1	8967930	8967930	+	5'Flank	SNP	A	A	G	novel		H3122-AR	H3122	A	A																			ENST00000424862		30	23	7	37	37	0	RP3-477M7.5,upstream_gene_variant,,ENST00000424862,;	G	ENSG00000232208	ENST00000424862	Transcript
H6PD	0	.	GRCh37	1	9298377	9298377	+	Intron	SNP	G	G	T	novel		H3122-AR	H3122	G	G																c.-11+3252G>T			ENST00000377403		34	25	9	19	19	0	H6PD,intron_variant,,ENST00000377403,NM_004285.3,NM_001282587.1;	T	ENSG00000049239	ENST00000377403	Transcript
KIF1B	0	.	GRCh37	1	10310283	10310283	+	Intron	SNP	G	G	A	novel		H3122-AR	H3122	G	G																c.107-6022G>A			ENST00000263934		39	35	4	16	16	0	KIF1B,intron_variant,,ENST00000263934,NM_015074.3;	A	ENSG00000054523	ENST00000263934	Transcript
VPS13D	0	.	GRCh37	1	12359451	12359451	+	Intron	SNP	C	C	A	novel		H3122-AR	H3122	C	C																c.6216+10C>A			ENST00000358136		41	31	10	27	27	0	VPS13D,intron_variant,,ENST00000358136,NM_015378.2;	A	ENSG00000048707	ENST00000358136	Transcript
Unknown	0	.	GRCh37	1	12845784	12845784	+	IGR	SNP	A	A	G	rs185104579		H3122-AR	H3122	A	A																					45	40	5	40	40	0		G
PRAMEF1	0	.	GRCh37	1	12851729	12851729	+	Intron	SNP	C	C	T	rs55821281		H3122-AR	H3122	C	C																c.-26+106C>T			ENST00000332296		37	31	6	33	33	0	PRAMEF1,intron_variant,,ENST00000332296,NM_023013.2;	T	ENSG00000116721	ENST00000332296	Transcript
RP5-845O24.3	0	.	GRCh37	1	12898267	12898267	+	Intron	SNP	C	C	T	novel		H3122-AR	H3122	C	C																n.1337+69G>A			ENST00000438176		11	9	2	8	8	0	RP5-845O24.3,intron_variant,,ENST00000438176,;	T	ENSG00000231103	ENST00000438176	Transcript
WI2-3308P17.2	0	.	GRCh37	1	13048357	13048357	+	3'Flank	SNP	C	C	G	rs201665279		H3122-AR	H3122	C	C																			ENST00000436041		17	12	5	18	18	0	WI2-3308P17.2,downstream_gene_variant,,ENST00000436041,;	G	ENSG00000239810	ENST00000436041	Transcript
Unknown	0	.	GRCh37	1	14466741	14466741	+	IGR	SNP	A	A	T	novel		H3122-AR	H3122	A	A																					25	19	6	15	15	0		T
Unknown	0	.	GRCh37	1	14504589	14504589	+	IGR	SNP	T	T	A	novel		H3122-AR	H3122	T	T																					26	21	5	20	20	0		A
Unknown	0	.	GRCh37	1	14598355	14598355	+	IGR	SNP	T	T	C	novel		H3122-AR	H3122	T	T																					42	24	18	27	27	0		C
Unknown	0	.	GRCh37	1	14758208	14758208	+	IGR	SNP	G	G	T	novel		H3122-AR	H3122	G	G																					27	18	9	27	27	0		T
CROCCP4	0	.	GRCh37	1	17075582	17075582	+	5'Flank	SNP	G	G	A	rs372839220		H3122-AR	H3122	G	G																			ENST00000457096		41	34	7	21	20	1	CROCCP4,upstream_gene_variant,,ENST00000457096,;	A	ENSG00000227684	ENST00000457096	Transcript
RNU1-2	0	.	GRCh37	1	17225721	17225721	+	3'Flank	SNP	G	G	A	rs764809949		H3122-AR	H3122	G	G																			ENST00000384278		95	87	8	42	42	0	RNU1-2,downstream_gene_variant,,ENST00000384278,NR_004427.1;	A	ENSG00000207005	ENST00000384278	Transcript
PADI4	0	.	GRCh37	1	17687825	17687825	+	Intron	SNP	C	C	A	rs572218914		H3122-AR	H3122	C	C																c.1758+1922C>A			ENST00000375448		38	33	5	30	30	0	PADI4,intron_variant,,ENST00000375448,NM_012387.2;	A	ENSG00000159339	ENST00000375448	Transcript
ACTL8	0	.	GRCh37	1	18157807	18157807	+	3'Flank	SNP	G	G	C	novel		H3122-AR	H3122	G	G																			ENST00000375406		45	29	16	24	24	0	ACTL8,downstream_gene_variant,,ENST00000375406,NM_030812.2;	C	ENSG00000117148	ENST00000375406	Transcript
IGSF21	0	.	GRCh37	1	18586237	18586237	+	Intron	SNP	G	G	T	novel		H3122-AR	H3122	G	G																c.183+31733G>T			ENST00000251296		35	22	13	27	27	0	IGSF21,intron_variant,,ENST00000251296,NM_032880.4;	T	ENSG00000117154	ENST00000251296	Transcript
CDA	0	.	GRCh37	1	20931739	20931739	+	Intron	SNP	A	A	T	novel		H3122-AR	H3122	A	A																c.266+207A>T			ENST00000375071		38	30	8	30	30	0	CDA,intron_variant,,ENST00000375071,NM_001785.2;	T	ENSG00000158825	ENST00000375071	Transcript
EIF4G3	0	.	GRCh37	1	21167184	21167187	+	Intron	DEL	ATCA	ATCA	-	novel		H3122-AR	H3122	ATCA	ATCA																c.3911+162_3911+165del			ENST00000602326		36	27	9	25	25	0	EIF4G3,intron_variant,,ENST00000602326,NM_001198802.1;	-	ENSG00000075151	ENST00000602326	Transcript
CELA3A	0	.	GRCh37	1	22337639	22337639	+	Intron	SNP	A	A	G	rs11583063		H3122-AR	H3122	A	A																c.795+1289A>G			ENST00000290122		46	40	6	21	21	0	CELA3A,intron_variant,,ENST00000290122,NM_005747.4;	G	ENSG00000142789	ENST00000290122	Transcript
CELA3A	0	.	GRCh37	1	22337735	22337735	+	Intron	SNP	G	G	A	rs61778026		H3122-AR	H3122	G	G																c.796-1208G>A			ENST00000290122		46	40	6	22	22	0	CELA3A,intron_variant,,ENST00000290122,NM_005747.4;	A	ENSG00000142789	ENST00000290122	Transcript
EPHA8	0	.	GRCh37	1	22908619	22908619	+	Intron	SNP	A	A	G	novel		H3122-AR	H3122	A	A																c.824-4354A>G			ENST00000166244		42	31	11	27	26	1	EPHA8,intron_variant,,ENST00000166244,NM_020526.3;	G	ENSG00000070886	ENST00000166244	Transcript
RUNX3	0	.	GRCh37	1	25273655	25273655	+	Intron	SNP	C	C	A	novel		H3122-AR	H3122	C	C																c.59-17312G>T			ENST00000399916		34	22	12	25	25	0	RUNX3,intron_variant,,ENST00000399916,NM_001031680.2;	A	ENSG00000020633	ENST00000399916	Transcript
RPS6KA1	0	.	GRCh37	1	26881193	26881193	+	Silent	SNP	C	C	G	novel		H3122-AR	H3122	C	C																c.747C>G	p.Ser249=	p.S249=	ENST00000531382	45525	41	32	9	21	21	0	RPS6KA1,synonymous_variant,p.Ser249=,ENST00000531382,NM_001006665.1;	G	ENSG00000117676	ENST00000531382	Transcript
SLC9A1	0	.	GRCh37	1	27465784	27465784	+	Intron	SNP	G	G	T	novel		H3122-AR	H3122	G	G																c.352+14690C>A			ENST00000263980		32	20	12	16	16	0	SLC9A1,intron_variant,,ENST00000263980,NM_003047.4;	T	ENSG00000090020	ENST00000263980	Transcript
WDTC1	0	.	GRCh37	1	27612127	27612127	+	Intron	SNP	G	G	A	novel		H3122-AR	H3122	G	G																c.292-2038G>A			ENST00000361771		26	20	6	15	15	0	WDTC1,intron_variant,,ENST00000361771,;	A	ENSG00000142784	ENST00000361771	Transcript
WDTC1	0	.	GRCh37	1	27612129	27612129	+	Intron	SNP	G	G	A	novel		H3122-AR	H3122	G	G																c.292-2036G>A			ENST00000361771		26	20	6	15	15	0	WDTC1,intron_variant,,ENST00000361771,;	A	ENSG00000142784	ENST00000361771	Transcript
Unknown	0	.	GRCh37	1	29767528	29767528	+	IGR	SNP	C	C	G	novel		H3122-AR	H3122	C	C																					27	23	4	21	20	1		G
Unknown	0	.	GRCh37	1	30621827	30621827	+	IGR	SNP	C	C	A	novel		H3122-AR	H3122	C	C																					48	43	5	26	26	0		A
Unknown	0	.	GRCh37	1	30754710	30754710	+	IGR	SNP	T	T	C	novel		H3122-AR	H3122	T	T																					23	16	7	22	22	0		C
Unknown	0	.	GRCh37	1	30910699	30910699	+	IGR	SNP	G	G	T	novel		H3122-AR	H3122	G	G																					24	18	6	24	24	0		T
Unknown	0	.	GRCh37	1	30926704	30926704	+	IGR	SNP	G	G	C	novel		H3122-AR	H3122	G	G																					33	28	5	20	20	0		C
Unknown	0	.	GRCh37	1	31132435	31132435	+	IGR	SNP	G	G	T	novel		H3122-AR	H3122	G	G																					35	26	9	22	22	0		T
ENSR00000004056	0	.	GRCh37	1	31143664	31143664	+	IGR	SNP	C	C	A	novel		H3122-AR	H3122	C	C																			ENSR00000004056		41	29	12	32	32	0	,regulatory_region_variant,,ENSR00000004056,;	A		ENSR00000004056	RegulatoryFeature
RP5-1125N11.1	0	.	GRCh37	1	31284461	31284461	+	Intron	SNP	T	T	C	novel		H3122-AR	H3122	T	T																n.108-900A>G			ENST00000440358		43	25	18	22	22	0	RP5-1125N11.1,intron_variant,,ENST00000440358,;	C	ENSG00000229607	ENST00000440358	Transcript
HCRTR1	0	.	GRCh37	1	32081508	32081508	+	5'Flank	SNP	C	C	A	novel		H3122-AR	H3122	C	C																			ENST00000403528		24	16	8	9	9	0	HCRTR1,upstream_gene_variant,,ENST00000403528,NM_001525.2;	A	ENSG00000121764	ENST00000403528	Transcript
RP1-27O5.3	0	.	GRCh37	1	32982734	32982734	+	Intron	SNP	C	C	G	novel		H3122-AR	H3122	C	C																c.1403-18980C>G			ENST00000480336		44	33	11	20	20	0	RP1-27O5.3,intron_variant,,ENST00000480336,;	G	ENSG00000254553	ENST00000480336	Transcript
Unknown	0	.	GRCh37	1	33674221	33674221	+	IGR	SNP	T	T	C	novel		H3122-AR	H3122	T	T																					49	43	6	27	27	0		C
Unknown	0	.	GRCh37	1	33692119	33692119	+	IGR	SNP	A	A	G	novel		H3122-AR	H3122	A	A																					28	19	9	29	29	0		G
CSMD2	0	.	GRCh37	1	34431554	34431554	+	Intron	SNP	A	A	T	novel		H3122-AR	H3122	A	A																c.398-29999T>A			ENST00000241312		25	19	6	28	28	0	CSMD2,intron_variant,,ENST00000241312,;	T	ENSG00000121904	ENST00000241312	Transcript
RP11-248I9.2	0	.	GRCh37	1	35521949	35521949	+	Intron	SNP	G	G	T	novel		H3122-AR	H3122	G	G																n.246+2635G>T			ENST00000428087		32	20	12	28	28	0	RP11-248I9.2,intron_variant,,ENST00000428087,;	T	ENSG00000233940	ENST00000428087	Transcript
ZMYM1	0	.	GRCh37	1	35537320	35537320	+	Intron	SNP	T	T	C	novel		H3122-AR	H3122	T	T																c.-300-7275T>C			ENST00000417119		32	20	12	27	27	0	ZMYM1,intron_variant,,ENST00000417119,;	C	ENSG00000197056	ENST00000417119	Transcript
KIAA0319L	0	.	GRCh37	1	35912254	35912254	+	Intron	SNP	T	T	G	novel		H3122-AR	H3122	T	T																c.2513+1520A>C			ENST00000325722		25	16	9	15	15	0	KIAA0319L,intron_variant,,ENST00000325722,NM_024874.4;	G	ENSG00000142687	ENST00000325722	Transcript
Unknown	0	.	GRCh37	1	36251889	36251889	+	IGR	SNP	G	G	C	novel		H3122-AR	H3122	G	G																					41	32	9	18	18	0		C
Unknown	0	.	GRCh37	1	37036729	37036729	+	IGR	SNP	C	C	A	novel		H3122-AR	H3122	C	C																					42	25	17	14	14	0		A
GRIK3	0	.	GRCh37	1	37417492	37417492	+	Intron	SNP	T	T	G	novel		H3122-AR	H3122	T	T																c.116-60795A>C			ENST00000373091		19	15	4	11	11	0	GRIK3,intron_variant,,ENST00000373091,NM_000831.3;	G	ENSG00000163873	ENST00000373091	Transcript
GRIK3	0	.	GRCh37	1	37419620	37419620	+	Intron	SNP	G	G	C	novel		H3122-AR	H3122	G	G																c.116-62923C>G			ENST00000373091		39	25	14	25	25	0	GRIK3,intron_variant,,ENST00000373091,NM_000831.3;	C	ENSG00000163873	ENST00000373091	Transcript
Unknown	0	.	GRCh37	1	37608741	37608741	+	IGR	SNP	G	G	A	novel		H3122-AR	H3122	G	G																					29	26	3	25	25	0		A
RP5-1180C18.1	0	.	GRCh37	1	37780012	37780012	+	Intron	SNP	C	C	T	novel		H3122-AR	H3122	C	C																n.111+10579G>A			ENST00000413901		38	23	15	30	30	0	RP5-1180C18.1,intron_variant,,ENST00000413901,;	T	ENSG00000223944	ENST00000413901	Transcript
Unknown	0	.	GRCh37	1	38722572	38722572	+	IGR	DEL	C	C	-	novel		H3122-AR	H3122	C	C																					26	22	4	29	29	0		-
PPIE	0	.	GRCh37	1	40169381	40169381	+	Intron	SNP	G	G	T	novel		H3122-AR	H3122	G	G																c.-326+11121G>T			ENST00000470018		29	24	5	21	21	0	PPIE,intron_variant,,ENST00000470018,;	T	ENSG00000084072	ENST00000470018	Transcript
ZNF684	0	.	GRCh37	1	41017715	41017715	+	3'Flank	SNP	T	T	G	novel		H3122-AR	H3122	T	T																			ENST00000372699		38	26	12	29	29	0	ZNF684,downstream_gene_variant,,ENST00000372699,NM_152373.3;	G	ENSG00000117010	ENST00000372699	Transcript
RP11-348A7.1	0	.	GRCh37	1	41399375	41399375	+	3'Flank	SNP	C	C	A	rs536681168		H3122-AR	H3122	C	C																			ENST00000413739		37	32	5	27	27	0	RP11-348A7.1,downstream_gene_variant,,ENST00000413739,;	A	ENSG00000228940	ENST00000413739	Transcript
HIVEP3	0	.	GRCh37	1	42133120	42133120	+	Intron	SNP	G	G	A	rs77107732		H3122-AR	H3122	G	G																c.-721+33467C>T			ENST00000372583		36	27	9	29	29	0	HIVEP3,intron_variant,,ENST00000372583,NM_024503.4;	A	ENSG00000127124	ENST00000372583	Transcript
TIE1	0	.	GRCh37	1	43786682	43786682	+	Intron	SNP	T	T	G	novel		H3122-AR	H3122	T	T																c.3108-258T>G			ENST00000372476		17	15	2	8	8	0	TIE1,intron_variant,,ENST00000372476,NM_005424.4,NM_001253357.1;	G	ENSG00000066056	ENST00000372476	Transcript
Unknown	0	.	GRCh37	1	44098710	44098710	+	IGR	SNP	A	A	G	novel		H3122-AR	H3122	A	A																					26	22	4	15	15	0		G
ERI3	0	.	GRCh37	1	44739595	44739595	+	Intron	SNP	G	G	T	novel		H3122-AR	H3122	G	G																c.831+10912C>A			ENST00000372257		45	28	17	28	27	1	ERI3,intron_variant,,ENST00000372257,NM_024066.1;	T	ENSG00000117419	ENST00000372257	Transcript
RNF220	0	.	GRCh37	1	44994844	44994844	+	Intron	SNP	G	G	T	novel		H3122-AR	H3122	G	G																c.626-84993G>T			ENST00000355387		25	17	8	13	13	0	RNF220,intron_variant,,ENST00000355387,;	T	ENSG00000187147	ENST00000355387	Transcript
MMACHC	0	.	GRCh37	1	45966780	45966780	+	Intron	SNP	A	A	G	novel		H3122-AR	H3122	A	A																c.81+695A>G			ENST00000401061		30	24	6	21	21	0	MMACHC,intron_variant,,ENST00000401061,NM_015506.2;	G	ENSG00000132763	ENST00000401061	Transcript
Unknown	0	.	GRCh37	1	47668493	47668493	+	IGR	SNP	T	T	C	novel		H3122-AR	H3122	T	T																					26	21	5	17	17	0		C
SPATA6	0	.	GRCh37	1	48922997	48922997	+	Intron	SNP	A	A	T	novel		H3122-AR	H3122	A	A																c.52-4194T>A			ENST00000371847		23	14	9	16	16	0	SPATA6,intron_variant,,ENST00000371847,NM_019073.2,NM_001286239.1;	T	ENSG00000132122	ENST00000371847	Transcript
AGBL4	0	.	GRCh37	1	50100872	50100872	+	Intron	SNP	G	G	T	novel		H3122-AR	H3122	G	G																c.282+62113C>A			ENST00000371839		28	21	7	21	21	0	AGBL4,intron_variant,,ENST00000371839,NM_032785.3;	T	ENSG00000186094	ENST00000371839	Transcript
FAF1	0	.	GRCh37	1	51171805	51171805	+	Intron	SNP	C	C	A	novel		H3122-AR	H3122	C	C																c.552-242G>T			ENST00000396153		27	22	5	25	25	0	FAF1,intron_variant,,ENST00000396153,NM_007051.2;	A	ENSG00000185104	ENST00000396153	Transcript
Unknown	0	.	GRCh37	1	51489796	51489796	+	IGR	DEL	T	T	-	novel		H3122-AR	H3122	T	T																					27	16	11	21	21	0		-
RP11-296A18.3	0	.	GRCh37	1	51662307	51662307	+	RNA	SNP	T	T	C	novel		H3122-AR	H3122	T	T																n.826A>G			ENST00000366181	45324	17	12	5	20	20	0	RP11-296A18.3,non_coding_transcript_exon_variant,,ENST00000366181,;	C	ENSG00000203356	ENST00000366181	Transcript
GLIS1	0	.	GRCh37	1	54121169	54121169	+	Intron	SNP	G	G	C	novel		H3122-AR	H3122	G	G																c.-266-55218C>G			ENST00000312233		32	28	4	30	30	0	GLIS1,intron_variant,,ENST00000312233,NM_147193.2;	C	ENSG00000174332	ENST00000312233	Transcript
Unknown	0	.	GRCh37	1	55811638	55811638	+	IGR	SNP	G	G	T	novel		H3122-AR	H3122	G	G																					38	29	9	33	33	0		T
RP11-466L17.1	0	.	GRCh37	1	56170292	56170292	+	Intron	SNP	A	A	C	novel		H3122-AR	H3122	A	A																n.241-26561A>C			ENST00000422374		39	25	14	31	31	0	RP11-466L17.1,intron_variant,,ENST00000422374,;	C	ENSG00000234810	ENST00000422374	Transcript
Unknown	0	.	GRCh37	1	56484008	56484008	+	IGR	SNP	T	T	A	novel		H3122-AR	H3122	T	T																					35	20	15	27	27	0		A
Unknown	0	.	GRCh37	1	56552775	56552775	+	IGR	SNP	A	A	G	novel		H3122-AR	H3122	A	A																					33	27	6	28	28	0		G
DAB1	0	.	GRCh37	1	57704663	57704663	+	Intron	SNP	A	A	T	novel		H3122-AR	H3122	A	A																c.67+51973T>A			ENST00000371236		28	21	7	19	19	0	DAB1,intron_variant,,ENST00000371236,;	T	ENSG00000173406	ENST00000371236	Transcript
DAB1	0	.	GRCh37	1	57876961	57876961	+	Intron	SNP	A	A	C	novel		H3122-AR	H3122	A	A																c.-137+12641T>G			ENST00000371236		35	27	8	29	29	0	DAB1,intron_variant,,ENST00000371236,;	C	ENSG00000173406	ENST00000371236	Transcript
DAB1	0	.	GRCh37	1	58369396	58369396	+	Intron	SNP	C	C	A	novel		H3122-AR	H3122	C	C																c.-374-19562G>T			ENST00000371234		41	28	13	36	36	0	DAB1,intron_variant,,ENST00000371234,NM_021080.3;	A	ENSG00000173406	ENST00000371234	Transcript
Unknown	0	.	GRCh37	1	59056010	59056010	+	IGR	SNP	A	A	T	novel		H3122-AR	H3122	A	A																					35	24	11	40	40	0		T
LINC01135	0	.	GRCh37	1	59330506	59330506	+	Intron	SNP	T	T	C	novel		H3122-AR	H3122	T	T																n.147-28711T>C			ENST00000419531		33	25	8	32	32	0	LINC01135,intron_variant,,ENST00000419531,;	C	ENSG00000234807	ENST00000419531	Transcript
Unknown	0	.	GRCh37	1	60685657	60685658	+	IGR	DNP	CC	CC	AG	novel		H3122-AR	H3122	CC	CC																					18	14	4	16	16	0		AG
Unknown	0	.	GRCh37	1	60685660	60685661	+	IGR	INS	-	-	TGTACACGTATACACACACACACACACACACACACAGAGAGAGAGAGAAAA	novel		H3122-AR	H3122	-	-																					19	15	4	16	16	0		TGTACACGTATACACACACACACACACACACACACAGAGAGAGAGAGAAAA
RP11-436K8.1	0	.	GRCh37	1	61127631	61127631	+	Intron	SNP	G	G	T	novel		H3122-AR	H3122	G	G																n.505-489C>A			ENST00000423403		34	27	7	14	14	0	RP11-436K8.1,intron_variant,,ENST00000423403,;	T	ENSG00000231252	ENST00000423403	Transcript
RP11-436K8.1	0	.	GRCh37	1	61183530	61183531	+	Intron	DNP	CC	CC	TG	novel		H3122-AR	H3122	CC	CC																n.463+11716_463+11717delinsCA			ENST00000423403		15	13	2	15	15	0	RP11-436K8.1,intron_variant,,ENST00000423403,;	TG	ENSG00000231252	ENST00000423403	Transcript
NFIA	0	.	GRCh37	1	61694667	61694667	+	Intron	SNP	T	T	A	novel		H3122-AR	H3122	T	T																c.695-48525T>A			ENST00000371189		34	26	8	21	21	0	NFIA,intron_variant,,ENST00000371189,NM_001145512.1;	A	ENSG00000162599	ENST00000371189	Transcript
RP11-430G17.1	0	.	GRCh37	1	62122276	62122276	+	3'Flank	SNP	G	G	A	rs182731043		H3122-AR	H3122	G	G																			ENST00000416440		23	15	8	12	12	0	RP11-430G17.1,downstream_gene_variant,,ENST00000416440,;	A	ENSG00000223920	ENST00000416440	Transcript
INADL	0	.	GRCh37	1	62531564	62531564	+	Intron	SNP	A	A	T	novel		H3122-AR	H3122	A	A																c.4126-13558A>T			ENST00000371158		27	16	11	28	28	0	INADL,intron_variant,,ENST00000371158,NM_176877.2;	T	ENSG00000132849	ENST00000371158	Transcript
RP11-5P4.2	0	.	GRCh37	1	63489046	63489046	+	5'Flank	SNP	T	T	C	novel		H3122-AR	H3122	T	T																			ENST00000418091		36	22	14	25	25	0	RP11-5P4.2,upstream_gene_variant,,ENST00000418091,;	C	ENSG00000227485	ENST00000418091	Transcript
Unknown	0	.	GRCh37	1	63576928	63576928	+	IGR	SNP	A	A	T	novel		H3122-AR	H3122	A	A																					26	16	10	24	24	0		T
CACHD1	0	.	GRCh37	1	65070870	65070870	+	Intron	SNP	A	A	C	novel		H3122-AR	H3122	A	A																c.364+2275A>C			ENST00000290039		25	22	3	15	15	0	CACHD1,intron_variant,,ENST00000290039,NM_020925.2;	C	ENSG00000158966	ENST00000290039	Transcript
CACHD1	0	.	GRCh37	1	65089657	65089657	+	Intron	SNP	G	G	T	novel		H3122-AR	H3122	G	G																c.365-5381G>T			ENST00000290039		29	25	4	26	26	0	CACHD1,intron_variant,,ENST00000290039,NM_020925.2;	T	ENSG00000158966	ENST00000290039	Transcript
RAVER2	0	.	GRCh37	1	65265635	65265635	+	Intron	SNP	G	G	T	novel		H3122-AR	H3122	G	G																c.1106-3024G>T			ENST00000371072		22	13	9	17	17	0	RAVER2,intron_variant,,ENST00000371072,NM_018211.3;	T	ENSG00000162437	ENST00000371072	Transcript
RP4-535B20.2	0	.	GRCh37	1	65546132	65546132	+	5'Flank	SNP	T	T	A	novel		H3122-AR	H3122	T	T																			ENST00000416486		38	24	14	18	18	0	RP4-535B20.2,upstream_gene_variant,,ENST00000416486,;	A	ENSG00000235804	ENST00000416486	Transcript
AK4	0	.	GRCh37	1	65611405	65611405	+	5'Flank	SNP	C	C	A	novel		H3122-AR	H3122	C	C																			ENST00000395334		34	28	6	27	27	0	AK4,upstream_gene_variant,,ENST00000395334,NM_001005353.2;	A	ENSG00000162433	ENST00000395334	Transcript
LEPR	0	.	GRCh37	1	66036792	66036792	+	Intron	SNP	A	A	G	novel		H3122-AR	H3122	A	A																c.370+307A>G			ENST00000349533		28	17	11	16	16	0	LEPR,intron_variant,,ENST00000349533,NM_002303.5;	G	ENSG00000116678	ENST00000349533	Transcript
Unknown	0	.	GRCh37	1	68743058	68743058	+	IGR	SNP	C	C	T	novel		H3122-AR	H3122	C	C																					42	33	9	22	22	0		T
Unknown	0	.	GRCh37	1	69153493	69153493	+	IGR	SNP	G	G	C	novel		H3122-AR	H3122	G	G																					37	33	4	23	23	0		C
LRRC7	0	.	GRCh37	1	70534899	70534899	+	Intron	SNP	G	G	C	novel		H3122-AR	H3122	G	G																c.4117-6861G>C			ENST00000035383		47	38	9	25	25	0	LRRC7,intron_variant,,ENST00000035383,NM_020794.2;	C	ENSG00000033122	ENST00000035383	Transcript
CTH	0	.	GRCh37	1	70891092	70891092	+	Intron	SNP	C	C	T	novel		H3122-AR	H3122	C	C																c.588+993C>T			ENST00000370938		42	39	3	22	22	0	CTH,intron_variant,,ENST00000370938,NM_001902.5;	T	ENSG00000116761	ENST00000370938	Transcript
Unknown	0	.	GRCh37	1	71023870	71023870	+	IGR	SNP	G	G	T	novel		H3122-AR	H3122	G	G																					33	30	3	26	26	0		T
RP5-952N6.1	0	.	GRCh37	1	71174823	71174823	+	Intron	SNP	G	G	T	novel		H3122-AR	H3122	G	G																n.383+370G>T			ENST00000419450		18	13	5	14	14	0	RP5-952N6.1,intron_variant,,ENST00000419450,;	T	ENSG00000229051	ENST00000419450	Transcript
PTGER3	0	.	GRCh37	1	71359726	71359726	+	Intron	SNP	C	C	G	novel		H3122-AR	H3122	C	C																c.*24-41184G>C			ENST00000370931		18	13	5	27	27	0	PTGER3,intron_variant,,ENST00000370931,NM_198714.1;	G	ENSG00000050628	ENST00000370931	Transcript
ZRANB2-AS2	0	.	GRCh37	1	71581078	71581078	+	Intron	SNP	A	A	T	novel		H3122-AR	H3122	A	A																n.94+23691A>T			ENST00000413421		28	23	5	12	12	0	ZRANB2-AS2,intron_variant,,ENST00000413421,;	T	ENSG00000229956	ENST00000413421	Transcript
ZRANB2-AS2	0	.	GRCh37	1	71746362	71746362	+	Intron	SNP	T	T	A	novel		H3122-AR	H3122	T	T																n.230-23680T>A			ENST00000599146		29	26	3	15	15	0	ZRANB2-AS2,intron_variant,,ENST00000599146,;	A	ENSG00000229956	ENST00000599146	Transcript
NEGR1	0	.	GRCh37	1	72170254	72170254	+	Intron	SNP	G	G	T	novel		H3122-AR	H3122	G	G																c.536-6432C>A			ENST00000357731		21	16	5	23	23	0	NEGR1,intron_variant,,ENST00000357731,NM_173808.2;	T	ENSG00000172260	ENST00000357731	Transcript
NEGR1	0	.	GRCh37	1	72486592	72486592	+	Intron	SNP	A	A	G	novel		H3122-AR	H3122	A	A																c.177-85598T>C			ENST00000357731		21	14	7	15	15	0	NEGR1,intron_variant,,ENST00000357731,NM_173808.2;	G	ENSG00000172260	ENST00000357731	Transcript
NEGR1	0	.	GRCh37	1	72732561	72732561	+	Intron	SNP	C	C	T	novel		H3122-AR	H3122	C	C																c.176+15441G>A			ENST00000357731		26	20	6	22	22	0	NEGR1,intron_variant,,ENST00000357731,NM_173808.2;	T	ENSG00000172260	ENST00000357731	Transcript
Unknown	0	.	GRCh37	1	72830537	72830537	+	IGR	SNP	G	G	A	rs1040143797		H3122-AR	H3122	G	G																					19	15	4	22	22	0		A
RP4-660H19.1	0	.	GRCh37	1	73321560	73321560	+	Intron	SNP	C	C	A	novel		H3122-AR	H3122	C	C																n.230-5077G>T			ENST00000445976		20	16	4	22	22	0	RP4-660H19.1,intron_variant,,ENST00000445976,;	A	ENSG00000225087	ENST00000445976	Transcript
Unknown	0	.	GRCh37	1	73454786	73454786	+	IGR	SNP	A	A	T	novel		H3122-AR	H3122	A	A																					30	25	5	17	17	0		T
Unknown	0	.	GRCh37	1	73930536	73930536	+	IGR	SNP	A	A	G	novel		H3122-AR	H3122	A	A																					28	18	10	20	20	0		G
Unknown	0	.	GRCh37	1	74018105	74018105	+	IGR	SNP	C	C	A	novel		H3122-AR	H3122	C	C																					24	15	9	23	23	0		A
Unknown	0	.	GRCh37	1	74403180	74403180	+	IGR	SNP	G	G	T	novel		H3122-AR	H3122	G	G																					50	31	19	16	16	0		T
RP11-183M13.1	0	.	GRCh37	1	78725897	78725897	+	Intron	SNP	C	C	T	novel		H3122-AR	H3122	C	C																n.1342+8336C>T			ENST00000436742		31	22	9	8	8	0	RP11-183M13.1,intron_variant,,ENST00000436742,;	T	ENSG00000237413	ENST00000436742	Transcript
Unknown	0	.	GRCh37	1	79586682	79586682	+	IGR	SNP	A	A	C	novel		H3122-AR	H3122	A	A																					28	19	9	11	11	0		C
Unknown	0	.	GRCh37	1	82504325	82504325	+	IGR	SNP	T	T	G	novel		H3122-AR	H3122	T	T																					24	16	8	23	23	0		G
Unknown	0	.	GRCh37	1	82994751	82994751	+	IGR	SNP	G	G	C	novel		H3122-AR	H3122	G	G																					23	20	3	13	13	0		C
Unknown	0	.	GRCh37	1	83096959	83096959	+	IGR	SNP	C	C	A	novel		H3122-AR	H3122	C	C																					30	21	9	15	15	0		A
Unknown	0	.	GRCh37	1	83812036	83812036	+	IGR	SNP	T	T	G	rs4001580		H3122-AR	H3122	T	T																					26	22	4	15	15	0		G
RP11-475O6.1	0	.	GRCh37	1	84220595	84220595	+	Intron	SNP	G	G	T	novel		H3122-AR	H3122	G	G																n.179-4613C>A			ENST00000417975		30	22	8	15	15	0	RP11-475O6.1,intron_variant,,ENST00000417975,;	T	ENSG00000233008	ENST00000417975	Transcript
SPATA1	0	.	GRCh37	1	84999395	84999395	+	RNA	SNP	G	G	A	novel		H3122-AR	H3122	G	G																n.928G>A			ENST00000263717	45519	35	21	14	20	20	0	SPATA1,non_coding_transcript_exon_variant,,ENST00000263717,;	A	ENSG00000122432	ENST00000263717	Transcript
DDAH1	0	.	GRCh37	1	85899572	85899572	+	Intron	SNP	T	T	C	novel		H3122-AR	H3122	T	T																c.303+30854A>G			ENST00000284031		28	22	6	8	8	0	DDAH1,intron_variant,,ENST00000284031,NM_012137.3;	C	ENSG00000153904	ENST00000284031	Transcript
DDAH1	0	.	GRCh37	1	85941651	85941651	+	Intron	SNP	T	T	G	novel		H3122-AR	H3122	T	T																c.-7+20198A>C			ENST00000535924		29	21	8	23	23	0	DDAH1,intron_variant,,ENST00000535924,NM_001134445.1;	G	ENSG00000153904	ENST00000535924	Transcript
CLCA2	0	.	GRCh37	1	86909588	86909588	+	Missense_Mutation	SNP	C	C	A	novel		H3122-AR	H3122	C	C																c.1607C>A	p.Pro536His	p.P536H	ENST00000370565	45579	34	21	13	30	30	0	CLCA2,missense_variant,p.Pro536His,ENST00000370565,NM_006536.5;	A	ENSG00000137975	ENST00000370565	Transcript
RP4-651E10.4	0	.	GRCh37	1	87094225	87094225	+	Intron	SNP	C	C	T	novel		H3122-AR	H3122	C	C																n.294+19395G>A			ENST00000456587		32	27	5	20	20	0	RP4-651E10.4,intron_variant,,ENST00000456587,;	T	ENSG00000236915	ENST00000456587	Transcript
Unknown	0	.	GRCh37	1	88132393	88132393	+	IGR	SNP	G	G	T	novel		H3122-AR	H3122	G	G																					27	18	9	21	21	0		T
Unknown	0	.	GRCh37	1	88346795	88346795	+	IGR	SNP	T	T	A	novel		H3122-AR	H3122	T	T																					25	15	10	29	29	0		A
Unknown	0	.	GRCh37	1	88842565	88842565	+	IGR	SNP	C	C	A	novel		H3122-AR	H3122	C	C																					23	15	8	35	35	0		A
Unknown	0	.	GRCh37	1	88860936	88860936	+	IGR	SNP	C	C	A	novel		H3122-AR	H3122	C	C																					33	20	13	31	31	0		A
Unknown	0	.	GRCh37	1	89764700	89764701	+	IGR	INS	-	-	AACTAAAGAAAAAATAATTAATTGTTTAAATACAGTGACCTGAGAA	novel		H3122-AR	H3122	-	-																					42	38	4	31	31	0		AACTAAAGAAAAAATAATTAATTGTTTAAATACAGTGACCTGAGAA
LRRC8D	0	.	GRCh37	1	90303037	90303037	+	Intron	SNP	G	G	T	novel		H3122-AR	H3122	G	G																c.-147-6160G>T			ENST00000337338		36	25	11	23	23	0	LRRC8D,intron_variant,,ENST00000337338,NM_001134479.1;	T	ENSG00000171492	ENST00000337338	Transcript
Unknown	0	.	GRCh37	1	92032043	92032043	+	IGR	SNP	C	C	T	novel		H3122-AR	H3122	C	C																					23	14	9	26	26	0		T
Unknown	0	.	GRCh37	1	92622938	92622938	+	IGR	SNP	C	C	T	novel		H3122-AR	H3122	C	C																					37	24	13	21	21	0		T
EVI5	0	.	GRCh37	1	93159648	93159648	+	Intron	SNP	G	G	T	novel		H3122-AR	H3122	G	G																c.1132-192C>A			ENST00000370331		32	24	8	21	21	0	EVI5,intron_variant,,ENST00000370331,NM_005665.4;	T	ENSG00000067208	ENST00000370331	Transcript
FNBP1L	0	.	GRCh37	1	93976043	93976043	+	Intron	SNP	G	G	A	novel		H3122-AR	H3122	G	G																c.140+10903G>A			ENST00000271234		38	30	8	21	21	0	FNBP1L,intron_variant,,ENST00000271234,NM_001164473.2;	A	ENSG00000137942	ENST00000271234	Transcript
RP11-286B14.1	0	.	GRCh37	1	96108965	96108966	+	Intron	INS	-	-	AAA	novel		H3122-AR	H3122	-	-																n.307+104718_307+104720dup			ENST00000456933		28	22	6	20	20	0	RP11-286B14.1,intron_variant,,ENST00000456933,;	AAA	ENSG00000228971	ENST00000456933	Transcript
Unknown	0	.	GRCh37	1	96344213	96344213	+	IGR	SNP	G	G	T	novel		H3122-AR	H3122	G	G																					32	29	3	21	21	0		T
Unknown	0	.	GRCh37	1	97443214	97443214	+	IGR	SNP	A	A	C	novel		H3122-AR	H3122	A	A																					22	18	4	22	22	0		C
RP11-490G2.2	0	.	GRCh37	1	98434758	98434758	+	5'Flank	SNP	G	G	C	novel		H3122-AR	H3122	G	G																			ENST00000561881		43	31	12	24	24	0	RP11-490G2.2,upstream_gene_variant,,ENST00000561881,;	C	ENSG00000259946	ENST00000561881	Transcript
Unknown	0	.	GRCh37	1	98575320	98575320	+	IGR	SNP	C	C	A	novel		H3122-AR	H3122	C	C																					15	11	4	14	14	0		A
Unknown	0	.	GRCh37	1	99030860	99030860	+	IGR	SNP	T	T	A	rs1053606847		H3122-AR	H3122	T	T																					21	16	5	25	25	0		A
LPPR4	0	.	GRCh37	1	99767363	99767363	+	Silent	SNP	C	C	A	novel		H3122-AR	H3122	C	C																c.876C>A	p.Ile292=	p.I292=	ENST00000370185	45450	28	21	7	23	23	0	LPPR4,synonymous_variant,p.Ile292=,ENST00000370185,NM_014839.4;	A	ENSG00000117600	ENST00000370185	Transcript
Unknown	0	.	GRCh37	1	99916743	99916743	+	IGR	SNP	G	G	C	novel		H3122-AR	H3122	G	G																					36	18	18	23	23	0		C
PALMD	0	.	GRCh37	1	100138593	100138593	+	Intron	SNP	A	A	G	novel		H3122-AR	H3122	A	A																c.251+5271A>G			ENST00000263174		24	19	5	27	27	0	PALMD,intron_variant,,ENST00000263174,NM_017734.4;	G	ENSG00000099260	ENST00000263174	Transcript
AGL	0	.	GRCh37	1	100320515	100320515	+	Intron	SNP	G	G	T	novel		H3122-AR	H3122	G	G																c.82+3835G>T			ENST00000294724		35	25	10	26	26	0	AGL,intron_variant,,ENST00000294724,NM_000028.2;	T	ENSG00000162688	ENST00000294724	Transcript
RP4-575N6.5	0	.	GRCh37	1	101714194	101714194	+	3'Flank	SNP	C	C	A	novel		H3122-AR	H3122	C	C																			ENST00000561748		22	17	5	12	12	0	RP4-575N6.5,downstream_gene_variant,,ENST00000561748,;	A	ENSG00000260940	ENST00000561748	Transcript
ENSR00000253294	0	.	GRCh37	1	101986146	101986146	+	IGR	SNP	G	G	T	novel		H3122-AR	H3122	G	G																			ENSR00000253294		45	38	7	23	23	0	,regulatory_region_variant,,ENSR00000253294,;	T		ENSR00000253294	RegulatoryFeature
OLFM3	0	.	GRCh37	1	102311318	102311318	+	Intron	SNP	G	G	C	novel		H3122-AR	H3122	G	G																c.70-8737C>G			ENST00000370103		33	22	11	30	30	0	OLFM3,intron_variant,,ENST00000370103,NM_058170.2,NM_001288823.1,NM_001288821.1;	C	ENSG00000118733	ENST00000370103	Transcript
OLFM3	0	.	GRCh37	1	102311924	102311925	+	Intron	INS	-	-	GTTAGCTTCTTTGA	novel		H3122-AR	H3122	-	-																c.70-9344_70-9343insTCAAAGAAGCTAAC			ENST00000370103		24	13	11	14	14	0	OLFM3,intron_variant,,ENST00000370103,NM_058170.2,NM_001288823.1,NM_001288821.1;	GTTAGCTTCTTTGA	ENSG00000118733	ENST00000370103	Transcript
RP11-202K23.1	0	.	GRCh37	1	102777577	102777577	+	Intron	SNP	A	A	T	novel		H3122-AR	H3122	A	A																n.340-1693T>A			ENST00000447916		17	11	6	16	15	1	RP11-202K23.1,intron_variant,,ENST00000447916,;	T	ENSG00000233359	ENST00000447916	Transcript
RP11-202K23.1	0	.	GRCh37	1	102798683	102798683	+	Intron	SNP	C	C	A	novel		H3122-AR	H3122	C	C																n.340-22799G>T			ENST00000447916		32	23	9	21	21	0	RP11-202K23.1,intron_variant,,ENST00000447916,;	A	ENSG00000233359	ENST00000447916	Transcript
Unknown	0	.	GRCh37	1	103729138	103729138	+	IGR	SNP	C	C	G	novel		H3122-AR	H3122	C	C																					32	19	13	22	22	0		G
Unknown	0	.	GRCh37	1	104568727	104568727	+	IGR	SNP	C	C	T	novel		H3122-AR	H3122	C	C																					22	19	3	30	30	0		T
Unknown	0	.	GRCh37	1	104759773	104759773	+	IGR	SNP	G	G	A	novel		H3122-AR	H3122	G	G																					30	27	3	26	26	0		A
Unknown	0	.	GRCh37	1	104760502	104760502	+	IGR	SNP	G	G	T	novel		H3122-AR	H3122	G	G																					24	19	5	26	26	0		T
Unknown	0	.	GRCh37	1	104893260	104893260	+	IGR	SNP	G	G	A	novel		H3122-AR	H3122	G	G																					42	34	8	11	11	0		A
Unknown	0	.	GRCh37	1	105117537	105117537	+	IGR	SNP	G	G	A	novel		H3122-AR	H3122	G	G																					26	22	4	20	20	0		A
Unknown	0	.	GRCh37	1	105297851	105297851	+	IGR	SNP	T	T	G	novel		H3122-AR	H3122	T	T																					23	14	9	23	23	0		G
Unknown	0	.	GRCh37	1	105941682	105941682	+	IGR	SNP	C	C	A	novel		H3122-AR	H3122	C	C																					27	17	10	21	21	0		A
Unknown	0	.	GRCh37	1	106373115	106373115	+	IGR	SNP	T	T	C	novel		H3122-AR	H3122	T	T																					22	17	5	27	27	0		C
Unknown	0	.	GRCh37	1	106643301	106643301	+	IGR	SNP	A	A	T	novel		H3122-AR	H3122	A	A																					21	14	7	25	25	0		T
Unknown	0	.	GRCh37	1	107043314	107043314	+	IGR	SNP	G	G	T	novel		H3122-AR	H3122	G	G																					17	13	4	23	23	0		T
Unknown	0	.	GRCh37	1	107157988	107157988	+	IGR	SNP	C	C	A	novel		H3122-AR	H3122	C	C																					18	10	8	31	31	0		A
Unknown	0	.	GRCh37	1	107188307	107188307	+	IGR	SNP	G	G	T	novel		H3122-AR	H3122	G	G																					29	19	10	25	25	0		T
VAV3	0	.	GRCh37	1	108203662	108203662	+	Intron	SNP	A	A	C	novel		H3122-AR	H3122	A	A																c.1778-18285T>G			ENST00000370056		19	12	7	25	25	0	VAV3,intron_variant,,ENST00000370056,NM_006113.4;	C	ENSG00000134215	ENST00000370056	Transcript
GPSM2	0	.	GRCh37	1	109463245	109463245	+	Intron	SNP	A	A	G	novel		H3122-AR	H3122	A	A																c.1441-1794A>G			ENST00000406462		38	35	3	28	28	0	GPSM2,intron_variant,,ENST00000406462,;	G	ENSG00000121957	ENST00000406462	Transcript
GSTM5	0	.	GRCh37	1	110253289	110253289	+	5'Flank	SNP	G	G	T	novel		H3122-AR	H3122	G	G																			ENST00000256593		39	34	5	34	34	0	GSTM5,upstream_gene_variant,,ENST00000256593,NM_000851.3;	T	ENSG00000134201	ENST00000256593	Transcript
AHCYL1	0	.	GRCh37	1	110526712	110526712	+	5'Flank	SNP	T	T	G	novel		H3122-AR	H3122	T	T																			ENST00000369799		47	29	18	27	27	0	AHCYL1,upstream_gene_variant,,ENST00000369799,NM_001242674.1,NM_001242673.1,NM_006621.5;	G	ENSG00000168710	ENST00000369799	Transcript
RP5-1074L1.1	0	.	GRCh37	1	110852976	110852976	+	Intron	SNP	C	C	A	novel		H3122-AR	H3122	C	C																n.293+8411G>T			ENST00000449169		40	28	12	18	18	0	RP5-1074L1.1,intron_variant,,ENST00000449169,;	A	ENSG00000227963	ENST00000449169	Transcript
Unknown	0	.	GRCh37	1	111512683	111512683	+	IGR	SNP	A	A	G	novel		H3122-AR	H3122	A	A																					29	26	3	26	26	0		G
Unknown	0	.	GRCh37	1	111604890	111604890	+	IGR	SNP	T	T	G	novel		H3122-AR	H3122	T	T																					27	23	4	25	25	0		G
SLC16A1	0	.	GRCh37	1	113500769	113500769	+	5'Flank	SNP	G	G	C	novel		H3122-AR	H3122	G	G																			ENST00000538576		36	20	16	32	32	0	SLC16A1,upstream_gene_variant,,ENST00000538576,NM_001166496.1;	C	ENSG00000155380	ENST00000538576	Transcript
MAGI3	0	.	GRCh37	1	114160249	114160249	+	Intron	SNP	T	T	A	novel		H3122-AR	H3122	T	T																c.1077-2109T>A			ENST00000307546		19	14	5	31	31	0	MAGI3,intron_variant,,ENST00000307546,NM_001142782.1;	A	ENSG00000081026	ENST00000307546	Transcript
RP4-543J13.1	0	.	GRCh37	1	114776347	114776347	+	Intron	SNP	A	A	G	novel		H3122-AR	H3122	A	A																n.74-27040T>C			ENST00000420156		26	13	13	23	23	0	RP4-543J13.1,intron_variant,,ENST00000420156,;	G	ENSG00000232895	ENST00000420156	Transcript
TSPAN2	0	.	GRCh37	1	115585697	115585697	+	3'Flank	SNP	C	C	T	novel		H3122-AR	H3122	C	C																			ENST00000369516		32	29	3	30	30	0	TSPAN2,downstream_gene_variant,,ENST00000369516,NM_005725.4;	T	ENSG00000134198	ENST00000369516	Transcript
TSPAN2	0	.	GRCh37	1	115585701	115585701	+	3'Flank	SNP	G	G	A	novel		H3122-AR	H3122	G	G																			ENST00000369516		30	27	3	29	29	0	TSPAN2,downstream_gene_variant,,ENST00000369516,NM_005725.4;	A	ENSG00000134198	ENST00000369516	Transcript
Unknown	0	.	GRCh37	1	115739521	115739521	+	IGR	SNP	G	G	T	novel		H3122-AR	H3122	G	G																					33	23	10	25	25	0		T
TCEB1P20	0	.	GRCh37	1	116095217	116095217	+	5'Flank	SNP	C	C	T	rs577123373		H3122-AR	H3122	C	C																			ENST00000422460		39	27	12	26	26	0	TCEB1P20,upstream_gene_variant,,ENST00000422460,;	T	ENSG00000229101	ENST00000422460	Transcript
SLC22A15	0	.	GRCh37	1	116526740	116526740	+	Intron	SNP	C	C	A	novel		H3122-AR	H3122	C	C																c.87+7405C>A			ENST00000369503		32	20	12	17	17	0	SLC22A15,intron_variant,,ENST00000369503,NM_018420.2;	A	ENSG00000163393	ENST00000369503	Transcript
MAB21L3	0	.	GRCh37	1	116656788	116656788	+	Intron	SNP	C	C	A	novel		H3122-AR	H3122	C	C																c.48+1504C>A			ENST00000369500		33	21	12	23	23	0	MAB21L3,intron_variant,,ENST00000369500,NM_152367.2;	A	ENSG00000173212	ENST00000369500	Transcript
Unknown	0	.	GRCh37	1	116723533	116723533	+	IGR	SNP	G	G	T	novel		H3122-AR	H3122	G	G																					31	23	8	24	24	0		T
RP11-27K13.3	0	.	GRCh37	1	117595826	117595826	+	Intron	SNP	A	A	C	novel		H3122-AR	H3122	A	A																n.119-2870T>G			ENST00000445523		15	12	3	18	17	1	RP11-27K13.3,intron_variant,,ENST00000445523,;	C	ENSG00000236137	ENST00000445523	Transcript
Unknown	0	.	GRCh37	1	118112205	118112205	+	IGR	SNP	T	T	A	novel		H3122-AR	H3122	T	T																					32	22	10	20	20	0		A
Unknown	0	.	GRCh37	1	118795084	118795084	+	IGR	SNP	G	G	A	novel		H3122-AR	H3122	G	G																					28	17	11	21	21	0		A
Unknown	0	.	GRCh37	1	119342531	119342531	+	IGR	SNP	A	A	C	novel		H3122-AR	H3122	A	A																					48	45	3	34	34	0		C
Unknown	0	.	GRCh37	1	119342540	119342540	+	IGR	SNP	A	A	G	novel		H3122-AR	H3122	A	A																					48	45	3	34	34	0		G
HSD3B1	0	.	GRCh37	1	120060573	120060573	+	3'Flank	SNP	G	G	T	novel		H3122-AR	H3122	G	G																			ENST00000369413		40	31	9	21	21	0	HSD3B1,downstream_gene_variant,,ENST00000369413,;	T	ENSG00000203857	ENST00000369413	Transcript
NBPF7	0	.	GRCh37	1	120378468	120378468	+	Intron	SNP	C	C	T	novel		H3122-AR	H3122	C	C																n.1747+152G>A			ENST00000401014		41	22	19	28	28	0	NBPF7,intron_variant,,ENST00000401014,;	T	ENSG00000215864	ENST00000401014	Transcript
Unknown	0	.	GRCh37	1	121212028	121212028	+	IGR	SNP	T	T	G	novel		H3122-AR	H3122	T	T																					24	19	5	14	14	0		G
RP11-417J8.6	0	.	GRCh37	1	142645734	142645734	+	Intron	DEL	T	T	-	rs144743287		H3122-AR	H3122	T	T																n.3561-8760del			ENST00000610091		26	22	4	23	23	0	RP11-417J8.6,intron_variant,,ENST00000610091,;	-	ENSG00000203849	ENST00000610091	Transcript
RP11-417J8.6	0	.	GRCh37	1	142657562	142657562	+	Intron	SNP	T	T	A	novel		H3122-AR	H3122	T	T																n.3561-20588A>T			ENST00000610091		60	55	5	37	37	0	RP11-417J8.6,intron_variant,,ENST00000610091,;	A	ENSG00000203849	ENST00000610091	Transcript
ANKRD20A14P	0	.	GRCh37	1	142807337	142807337	+	Intron	SNP	A	A	C	novel		H3122-AR	H3122	A	A																n.103+1025A>C			ENST00000457776		105	101	4	99	98	1	ANKRD20A14P,intron_variant,,ENST00000457776,;	C	ENSG00000232745	ENST00000457776	Transcript
ANKRD20A14P	0	.	GRCh37	1	142810945	142810945	+	Intron	SNP	G	G	A	rs865948887		H3122-AR	H3122	G	G																n.257+596G>A			ENST00000457776		100	91	9	77	76	1	ANKRD20A14P,intron_variant,,ENST00000457776,;	A	ENSG00000232745	ENST00000457776	Transcript
Unknown	0	.	GRCh37	1	142853621	142853621	+	IGR	SNP	G	G	A	rs74354709		H3122-AR	H3122	G	G																					31	26	5	20	20	0		A
RP11-782C8.2	0	.	GRCh37	1	143199521	143199521	+	Intron	SNP	G	G	A	rs75429126		H3122-AR	H3122	G	G																n.1792-2718C>T			ENST00000412204		34	30	4	34	34	0	RP11-782C8.2,intron_variant,,ENST00000412204,;	A	ENSG00000232274	ENST00000412204	Transcript
RP11-782C8.8	0	.	GRCh37	1	143245936	143245936	+	Intron	SNP	A	A	T	rs2316745		H3122-AR	H3122	A	A																n.94+20A>T			ENST00000445742		20	16	4	13	13	0	RP11-782C8.8,intron_variant,,ENST00000445742,;	T	ENSG00000234654	ENST00000445742	Transcript
RP11-435B5.4	0	.	GRCh37	1	143444092	143444092	+	Intron	SNP	T	T	C	rs6422520		H3122-AR	H3122	T	T																n.59+21288A>G			ENST00000423249		22	19	3	26	26	0	RP11-435B5.4,intron_variant,,ENST00000423249,;	C	ENSG00000185044	ENST00000423249	Transcript
RP11-435B5.6	0	.	GRCh37	1	143516166	143516166	+	Intron	SNP	G	G	T	novel		H3122-AR	H3122	G	G																n.216-318G>T			ENST00000429884		407	391	16	586	584	2	RP11-435B5.6,intron_variant,,ENST00000429884,;	T	ENSG00000226897	ENST00000429884	Transcript
RP11-435B5.6	0	.	GRCh37	1	143516172	143516173	+	Intron	INS	-	-	A	novel		H3122-AR	H3122	-	-																n.216-307dup			ENST00000429884		392	378	14	590	588	2	RP11-435B5.6,intron_variant,,ENST00000429884,;	A	ENSG00000226897	ENST00000429884	Transcript
RP6-206I17.1	0	.	GRCh37	1	143727559	143727559	+	Intron	SNP	C	C	T	rs782363990		H3122-AR	H3122	C	C																n.210+16642G>A			ENST00000445753		112	105	7	116	115	1	RP6-206I17.1,intron_variant,,ENST00000445753,;	T	ENSG00000223804	ENST00000445753	Transcript
SRGAP2B	0	.	GRCh37	1	144001326	144001326	+	Intron	SNP	G	G	A	rs7552596		H3122-AR	H3122	G	G																n.916-12575G>A			ENST00000467933		53	42	11	50	49	1	SRGAP2B,intron_variant,,ENST00000467933,;	A	ENSG00000196369	ENST00000467933	Transcript
PDE4DIP	0	.	GRCh37	1	144954014	144954015	+	Intron	DNP	GC	GC	AT	novel		H3122-AR	H3122	GC	GC																c.218+1201_218+1202delinsAT			ENST00000369356		78	74	4	64	64	0	PDE4DIP,intron_variant,,ENST00000369356,NM_014644.5,NM_001198834.3;	AT	ENSG00000178104	ENST00000369356	Transcript
Unknown	0	.	GRCh37	1	145166045	145166045	+	IGR	SNP	C	C	T	rs200938698		H3122-AR	H3122	C	C																					34	29	5	30	30	0		T
RP11-458D21.6	0	.	GRCh37	1	145198326	145198326	+	3'Flank	SNP	G	G	A	rs868920800		H3122-AR	H3122	G	G																			ENST00000610235		140	127	13	117	116	1	RP11-458D21.6,downstream_gene_variant,,ENST00000610235,;	A	ENSG00000272709	ENST00000610235	Transcript
RP11-458D21.1	0	.	GRCh37	1	145377544	145377544	+	Intron	SNP	G	G	A	rs372259949		H3122-AR	H3122	G	G																n.343-852C>T			ENST00000433081		19	15	4	21	21	0	RP11-458D21.1,intron_variant,,ENST00000433081,;	A	ENSG00000233396	ENST00000433081	Transcript
Unknown	0	.	GRCh37	1	146483425	146483425	+	IGR	SNP	G	G	C	novel		H3122-AR	H3122	G	G																					66	58	8	65	65	0		C
NBPF13P	0	.	GRCh37	1	146493907	146493908	+	Intron	DNP	GC	GC	AG	novel		H3122-AR	H3122	GC	GC																n.3575-503_3575-502delinsCT			ENST00000444082		85	82	3	69	69	0	NBPF13P,intron_variant,,ENST00000444082,;	AG	ENSG00000227242	ENST00000444082	Transcript
Unknown	0	.	GRCh37	1	146901450	146901450	+	IGR	SNP	C	C	A	novel		H3122-AR	H3122	C	C																					74	63	11	95	95	0		A
BCL9	0	.	GRCh37	1	147032957	147032957	+	Intron	SNP	T	T	G	novel		H3122-AR	H3122	T	T																c.-478+19513T>G			ENST00000234739		75	63	12	88	88	0	BCL9,intron_variant,,ENST00000234739,NM_004326.3;	G	ENSG00000116128	ENST00000234739	Transcript
RP11-433J22.3	0	.	GRCh37	1	147264786	147264786	+	3'Flank	SNP	T	T	G	novel		H3122-AR	H3122	T	T																			ENST00000426504		80	63	17	70	70	0	RP11-433J22.3,downstream_gene_variant,,ENST00000426504,;	G	ENSG00000234190	ENST00000426504	Transcript
NBPF15	0	.	GRCh37	1	148584967	148584967	+	Intron	SNP	T	T	G	rs9438162		H3122-AR	H3122	T	T																c.824+1090T>G			ENST00000442702		74	70	4	65	65	0	NBPF15,intron_variant,,ENST00000442702,NM_001170755.2;	G	ENSG00000243452	ENST00000442702	Transcript
Unknown	0	.	GRCh37	1	148669383	148669383	+	IGR	SNP	A	A	G	novel		H3122-AR	H3122	A	A																					10	7	3	8	8	0		G
Unknown	0	.	GRCh37	1	148845190	148845190	+	IGR	SNP	A	A	T	rs79485960		H3122-AR	H3122	A	A																					53	50	3	44	44	0		T
RP11-763B22.9	0	.	GRCh37	1	148855381	148855381	+	Intron	SNP	C	C	G	rs28581687		H3122-AR	H3122	C	C																n.24+1220C>G			ENST00000444424		17	13	4	9	9	0	RP11-763B22.9,intron_variant,,ENST00000444424,;	G	ENSG00000231448	ENST00000444424	Transcript
RP11-763B22.9	0	.	GRCh37	1	148856609	148856609	+	Intron	SNP	A	A	T	novel		H3122-AR	H3122	A	A																n.24+2448A>T			ENST00000444424		218	211	7	245	245	0	RP11-763B22.9,intron_variant,,ENST00000444424,;	T	ENSG00000231448	ENST00000444424	Transcript
RP11-763B22.9	0	.	GRCh37	1	148856784	148856784	+	Intron	SNP	T	T	C	rs377038307		H3122-AR	H3122	T	T																n.24+2623T>C			ENST00000444424		271	264	7	364	362	2	RP11-763B22.9,intron_variant,,ENST00000444424,;	C	ENSG00000231448	ENST00000444424	Transcript
RP11-14N7.2	0	.	GRCh37	1	148940186	148940186	+	Intron	SNP	C	C	T	rs9727190		H3122-AR	H3122	C	C																n.254+6818C>T			ENST00000539543		185	173	12	169	169	0	RP11-14N7.2,intron_variant,,ENST00000539543,;	T	ENSG00000232527	ENST00000539543	Transcript
Unknown	0	.	GRCh37	1	149013884	149013884	+	IGR	SNP	G	G	A	novel		H3122-AR	H3122	G	G																					48	45	3	53	53	0		A
Unknown	0	.	GRCh37	1	149016979	149016980	+	IGR	INS	-	-	AAA	novel		H3122-AR	H3122	-	-																					41	36	5	56	56	0		AAA
NBPF23	0	.	GRCh37	1	149112923	149112923	+	Intron	SNP	A	A	G	novel		H3122-AR	H3122	A	A																n.134-6817T>C			ENST00000401087		111	105	6	113	113	0	NBPF23,intron_variant,,ENST00000401087,;	G	ENSG00000179571	ENST00000401087	Transcript
Unknown	0	.	GRCh37	1	149166318	149166318	+	IGR	SNP	G	G	T	novel		H3122-AR	H3122	G	G																					106	91	15	134	134	0		T
RP11-403I13.5	0	.	GRCh37	1	149227605	149227605	+	5'Flank	SNP	G	G	T	novel		H3122-AR	H3122	G	G																			ENST00000443018		91	85	6	119	119	0	RP11-403I13.5,upstream_gene_variant,,ENST00000443018,;	T	ENSG00000232721	ENST00000443018	Transcript
RP11-403I13.5	0	.	GRCh37	1	149230953	149230953	+	Intron	SNP	G	G	C	rs4083927		H3122-AR	H3122	G	G																n.58+180G>C			ENST00000443018		107	100	7	85	84	1	RP11-403I13.5,intron_variant,,ENST00000443018,;	C	ENSG00000232721	ENST00000443018	Transcript
LINC00869	0	.	GRCh37	1	149285791	149285791	+	Intron	SNP	G	G	T	novel		H3122-AR	H3122	G	G																n.254+893G>T			ENST00000424684		326	319	7	341	340	1	LINC00869,intron_variant,,ENST00000424684,;	T	ENSG00000226067	ENST00000424684	Transcript
RP11-403I13.9	0	.	GRCh37	1	149302847	149302847	+	3'Flank	SNP	A	A	G	novel		H3122-AR	H3122	A	A																			ENST00000449024		93	85	8	48	48	0	RP11-403I13.9,downstream_gene_variant,,ENST00000449024,;	G	ENSG00000233430	ENST00000449024	Transcript
RP11-458I7.1	0	.	GRCh37	1	150027694	150027694	+	3'Flank	DEL	A	A	-	novel		H3122-AR	H3122	A	A																			ENST00000426826		97	87	10	70	70	0	RP11-458I7.1,downstream_gene_variant,,ENST00000426826,;	-	ENSG00000223945	ENST00000426826	Transcript
GOLPH3L	0	.	GRCh37	1	150629537	150629537	+	Intron	SNP	T	T	C	novel		H3122-AR	H3122	T	T																c.430+4753A>G			ENST00000271732		407	399	8	381	381	0	GOLPH3L,intron_variant,,ENST00000271732,NM_018178.5;	C	ENSG00000143457	ENST00000271732	Transcript
HORMAD1	0	.	GRCh37	1	150686279	150686279	+	Intron	SNP	G	G	T	novel		H3122-AR	H3122	G	G																c.279+282C>A			ENST00000361824		326	298	28	372	371	1	HORMAD1,intron_variant,,ENST00000361824,NM_032132.4;	T	ENSG00000143452	ENST00000361824	Transcript
CTSS	0	.	GRCh37	1	150740178	150740178	+	5'Flank	SNP	G	G	A	novel		H3122-AR	H3122	G	G																			ENST00000368985		403	395	8	324	324	0	CTSS,upstream_gene_variant,,ENST00000368985,NM_004079.4,NM_001199739.1;	A	ENSG00000163131	ENST00000368985	Transcript
ANXA9	0	.	GRCh37	1	150966936	150966936	+	Intron	SNP	C	C	A	novel		H3122-AR	H3122	C	C																c.853-117C>A			ENST00000368947		447	431	16	306	306	0	ANXA9,intron_variant,,ENST00000368947,NM_003568.2;	A	ENSG00000143412	ENST00000368947	Transcript
FAM63A	0	.	GRCh37	1	150969992	150969992	+	Intron	SNP	T	T	C	rs2925740		H3122-AR	H3122	T	T																c.1473+108A>G			ENST00000361738		518	499	19	380	378	2	FAM63A,intron_variant,,ENST00000361738,NM_001163258.1;	C	ENSG00000143409	ENST00000361738	Transcript
PIP5K1A	0	.	GRCh37	1	151193100	151193100	+	Intron	SNP	G	G	T	novel		H3122-AR	H3122	G	G																c.86-3621G>T			ENST00000368888		480	469	11	429	429	0	PIP5K1A,intron_variant,,ENST00000368888,NM_001135638.1;	T	ENSG00000143398	ENST00000368888	Transcript
PIP5K1A	0	.	GRCh37	1	151202298	151202298	+	Intron	SNP	G	G	A	novel		H3122-AR	H3122	G	G																c.238-1849G>A			ENST00000368888		368	360	8	256	256	0	PIP5K1A,intron_variant,,ENST00000368888,NM_001135638.1;	A	ENSG00000143398	ENST00000368888	Transcript
CGN	0	.	GRCh37	1	151507690	151507690	+	Intron	SNP	C	C	A	novel		H3122-AR	H3122	C	C																c.2994+83C>A			ENST00000271636		524	514	10	380	380	0	CGN,intron_variant,,ENST00000271636,NM_020770.2;	A	ENSG00000143375	ENST00000271636	Transcript
TUFT1	0	.	GRCh37	1	151545558	151545558	+	Intron	SNP	G	G	A	novel		H3122-AR	H3122	G	G																c.595-1188G>A			ENST00000368849		552	539	13	441	439	2	TUFT1,intron_variant,,ENST00000368849,NM_020127.2;	A	ENSG00000143367	ENST00000368849	Transcript
SNX27	0	.	GRCh37	1	151591372	151591372	+	Intron	SNP	G	G	C	novel		H3122-AR	H3122	G	G																c.311+6384G>C			ENST00000368843		768	727	41	400	399	1	SNX27,intron_variant,,ENST00000368843,NM_030918.5;	C	ENSG00000143376	ENST00000368843	Transcript
HRNR	0	.	GRCh37	1	152197062	152197062	+	5'Flank	SNP	G	G	T	novel		H3122-AR	H3122	G	G																			ENST00000368801		958	905	53	386	386	0	HRNR,upstream_gene_variant,,ENST00000368801,NM_001009931.2;	T	ENSG00000197915	ENST00000368801	Transcript
FLG-AS1	0	.	GRCh37	1	152219519	152219519	+	Intron	SNP	C	C	G	novel		H3122-AR	H3122	C	C																n.159-1852C>G			ENST00000420707		999	653	346	400	398	2	FLG-AS1,intron_variant,,ENST00000420707,;	G	ENSG00000237975	ENST00000420707	Transcript
FLG-AS1	0	.	GRCh37	1	152219682	152219682	+	Intron	SNP	C	C	G	novel		H3122-AR	H3122	C	C																n.159-1689C>G			ENST00000420707		971	640	331	461	459	2	FLG-AS1,intron_variant,,ENST00000420707,;	G	ENSG00000237975	ENST00000420707	Transcript
FLG-AS1	0	.	GRCh37	1	152220233	152220233	+	Intron	SNP	C	C	G	novel		H3122-AR	H3122	C	C																n.159-1138C>G			ENST00000420707		909	587	322	400	399	1	FLG-AS1,intron_variant,,ENST00000420707,;	G	ENSG00000237975	ENST00000420707	Transcript
FLG-AS1	0	.	GRCh37	1	152220287	152220287	+	Intron	SNP	C	C	G	novel		H3122-AR	H3122	C	C																n.159-1084C>G			ENST00000420707		870	578	292	383	383	0	FLG-AS1,intron_variant,,ENST00000420707,;	G	ENSG00000237975	ENST00000420707	Transcript
FLG-AS1	0	.	GRCh37	1	152220388	152220388	+	Intron	SNP	C	C	G	novel		H3122-AR	H3122	C	C																n.159-983C>G			ENST00000420707		928	617	311	402	401	1	FLG-AS1,intron_variant,,ENST00000420707,;	G	ENSG00000237975	ENST00000420707	Transcript
FLG-AS1	0	.	GRCh37	1	152220556	152220556	+	Intron	SNP	C	C	G	novel		H3122-AR	H3122	C	C																n.159-815C>G			ENST00000420707		875	577	298	389	389	0	FLG-AS1,intron_variant,,ENST00000420707,;	G	ENSG00000237975	ENST00000420707	Transcript
FLG-AS1	0	.	GRCh37	1	152220581	152220581	+	Intron	SNP	T	T	A	novel		H3122-AR	H3122	T	T																n.159-790T>A			ENST00000420707		868	569	299	388	388	0	FLG-AS1,intron_variant,,ENST00000420707,;	A	ENSG00000237975	ENST00000420707	Transcript
FLG-AS1	0	.	GRCh37	1	152220749	152220749	+	Intron	SNP	C	C	G	novel		H3122-AR	H3122	C	C																n.159-622C>G			ENST00000420707		883	578	305	392	392	0	FLG-AS1,intron_variant,,ENST00000420707,;	G	ENSG00000237975	ENST00000420707	Transcript
FLG-AS1	0	.	GRCh37	1	152220795	152220795	+	Intron	SNP	C	C	A	novel		H3122-AR	H3122	C	C																n.159-576C>A			ENST00000420707		839	552	287	402	402	0	FLG-AS1,intron_variant,,ENST00000420707,;	A	ENSG00000237975	ENST00000420707	Transcript
FLG-AS1	0	.	GRCh37	1	152220889	152220889	+	Intron	SNP	C	C	A	novel		H3122-AR	H3122	C	C																n.159-482C>A			ENST00000420707		738	485	253	396	396	0	FLG-AS1,intron_variant,,ENST00000420707,;	A	ENSG00000237975	ENST00000420707	Transcript
FLG-AS1	0	.	GRCh37	1	152220994	152220994	+	Intron	SNP	C	C	A	novel		H3122-AR	H3122	C	C																n.159-377C>A			ENST00000420707		838	529	309	422	422	0	FLG-AS1,intron_variant,,ENST00000420707,;	A	ENSG00000237975	ENST00000420707	Transcript
FLG-AS1	0	.	GRCh37	1	152221123	152221123	+	Intron	SNP	C	C	A	novel		H3122-AR	H3122	C	C																n.159-248C>A			ENST00000420707		764	503	261	384	384	0	FLG-AS1,intron_variant,,ENST00000420707,;	A	ENSG00000237975	ENST00000420707	Transcript
FLG-AS1	0	.	GRCh37	1	152221776	152221776	+	Intron	SNP	C	C	A	novel		H3122-AR	H3122	C	C																n.10+288C>A			ENST00000382265		705	576	129	399	399	0	FLG-AS1,intron_variant,,ENST00000382265,;	A	ENSG00000237975	ENST00000382265	Transcript
FLG-AS1	0	.	GRCh37	1	152221811	152221811	+	Intron	SNP	C	C	G	rs1039357146		H3122-AR	H3122	C	C																n.10+323C>G			ENST00000382265		725	590	135	424	423	1	FLG-AS1,intron_variant,,ENST00000382265,;	G	ENSG00000237975	ENST00000382265	Transcript
FLG-AS1	0	.	GRCh37	1	152221993	152221993	+	Intron	SNP	C	C	G	novel		H3122-AR	H3122	C	C																n.10+505C>G			ENST00000382265		790	621	169	402	402	0	FLG-AS1,intron_variant,,ENST00000382265,;	G	ENSG00000237975	ENST00000382265	Transcript
FLG-AS1	0	.	GRCh37	1	152222023	152222023	+	Intron	SNP	C	C	G	novel		H3122-AR	H3122	C	C																n.10+535C>G			ENST00000382265		757	593	164	376	376	0	FLG-AS1,intron_variant,,ENST00000382265,;	G	ENSG00000237975	ENST00000382265	Transcript
FLG-AS1	0	.	GRCh37	1	152222651	152222652	+	Intron	DNP	TC	TC	AG	novel		H3122-AR	H3122	TC	TC																n.10+1163_10+1164delinsAG			ENST00000382265		547	524	23	264	263	1	FLG-AS1,intron_variant,,ENST00000382265,;	AG	ENSG00000237975	ENST00000382265	Transcript
ENSR00000254465	0	.	GRCh37	1	152452587	152452636	+	IGR	DEL	GAGGGGAGGGGACAGGAGGGGACGGGAGGGGAGGGGAGGGGAGGGGAGGG	GAGGGGAGGGGACAGGAGGGGACGGGAGGGGAGGGGAGGGGAGGGGAGGG	-	novel		H3122-AR	H3122	GAGGGGAGGGGACAGGAGGGGACGGGAGGGGAGGGGAGGGGAGGGGAGGG	GAGGGGAGGGGACAGGAGGGGACGGGAGGGGAGGGGAGGGGAGGGGAGGG																			ENSR00000254465		91	78	13	62	62	0	,regulatory_region_variant,,ENSR00000254465,;	-		ENSR00000254465	RegulatoryFeature
Unknown	0	.	GRCh37	1	152472624	152472624	+	IGR	SNP	T	T	A	novel		H3122-AR	H3122	T	T																					613	304	309	363	363	0		A
Unknown	0	.	GRCh37	1	152567278	152567278	+	IGR	SNP	A	A	C	novel		H3122-AR	H3122	A	A																					410	370	40	257	257	0		C
LCE3B	0	.	GRCh37	1	152588334	152588334	+	3'Flank	SNP	G	G	A	rs199946642		H3122-AR	H3122	G	G																			ENST00000335633		484	472	12	331	329	2	LCE3B,downstream_gene_variant,,ENST00000335633,NM_178433.1;	A	ENSG00000187238	ENST00000335633	Transcript
LINC00302	0	.	GRCh37	1	152629604	152629604	+	3'Flank	SNP	G	G	T	novel		H3122-AR	H3122	G	G																			ENST00000444515		469	459	10	314	314	0	LINC00302,downstream_gene_variant,,ENST00000444515,;	T	ENSG00000176075	ENST00000444515	Transcript
LCE2B	0	.	GRCh37	1	152659729	152659730	+	3'UTR	DNP	TC	TC	CG	novel		H3122-AR	H3122	TC	TC																c.*77_*78delinsCG			ENST00000368780	45324	500	494	6	369	369	0	LCE2B,3_prime_UTR_variant,,ENST00000368780,NM_014357.4;	CG	ENSG00000159455	ENST00000368780	Transcript
LCE2A	0	.	GRCh37	1	152666577	152666577	+	5'Flank	SNP	C	C	A	rs148825108		H3122-AR	H3122	C	C																			ENST00000368779		254	247	7	87	87	0	LCE2A,upstream_gene_variant,,ENST00000368779,NM_178428.3;	A	ENSG00000187173	ENST00000368779	Transcript
LCE2A	0	.	GRCh37	1	152671836	152671836	+	3'UTR	SNP	G	G	T	novel		H3122-AR	H3122	G	G																c.*138G>T			ENST00000368779	45324	596	583	13	387	387	0	LCE2A,3_prime_UTR_variant,,ENST00000368779,NM_178428.3;	T	ENSG00000187173	ENST00000368779	Transcript
Unknown	0	.	GRCh37	1	152700357	152700357	+	IGR	SNP	G	G	C	novel		H3122-AR	H3122	G	G																					585	570	15	360	360	0		C
Unknown	0	.	GRCh37	1	152704544	152704544	+	IGR	SNP	G	G	C	novel		H3122-AR	H3122	G	G																					537	462	75	373	372	1		C
RP1-43O17.2	0	.	GRCh37	1	152715470	152715470	+	5'Flank	SNP	C	C	T	novel		H3122-AR	H3122	C	C																			ENST00000424917		589	488	101	353	353	0	RP1-43O17.2,upstream_gene_variant,,ENST00000424917,;	T	ENSG00000233819	ENST00000424917	Transcript
LCE1B	0	.	GRCh37	1	152788540	152788540	+	3'Flank	SNP	C	C	A	novel		H3122-AR	H3122	C	C																			ENST00000360090		428	423	5	364	362	2	LCE1B,downstream_gene_variant,,ENST00000360090,NM_178349.1;	A	ENSG00000196734	ENST00000360090	Transcript
LCE1A	0	.	GRCh37	1	152794978	152794978	+	5'Flank	SNP	G	G	A	novel		H3122-AR	H3122	G	G																			ENST00000335123		366	351	15	325	325	0	LCE1A,upstream_gene_variant,,ENST00000335123,NM_178348.2;	A	ENSG00000186844	ENST00000335123	Transcript
LCE6A	0	.	GRCh37	1	152816870	152816870	+	3'Flank	SNP	A	A	G	novel		H3122-AR	H3122	A	A																			ENST00000431011		405	397	8	350	350	0	LCE6A,downstream_gene_variant,,ENST00000431011,NM_001128600.1;	G	ENSG00000235942	ENST00000431011	Transcript
SPRR3	0	.	GRCh37	1	152976752	152976755	+	3'Flank	DEL	CACG	CACG	-	rs3054151		H3122-AR	H3122	CACG	CACG																			ENST00000331860		244	237	7	133	133	0	SPRR3,downstream_gene_variant,,ENST00000331860,NM_005416.2;	-	ENSG00000163209	ENST00000331860	Transcript
SPRR2A	0	.	GRCh37	1	153025378	153025378	+	3'Flank	SNP	G	G	A	novel		H3122-AR	H3122	G	G																			ENST00000392653		431	419	12	287	285	2	SPRR2A,downstream_gene_variant,,ENST00000392653,NM_005988.2;	A	ENSG00000241794	ENST00000392653	Transcript
SPRR2A	0	.	GRCh37	1	153025581	153025581	+	3'Flank	SNP	G	G	A	novel		H3122-AR	H3122	G	G																			ENST00000392653		338	331	7	250	249	1	SPRR2A,downstream_gene_variant,,ENST00000392653,NM_005988.2;	A	ENSG00000241794	ENST00000392653	Transcript
RP1-140J1.1	0	.	GRCh37	1	153144026	153144026	+	5'Flank	SNP	C	C	A	novel		H3122-AR	H3122	C	C																			ENST00000427145		468	251	217	316	315	1	RP1-140J1.1,upstream_gene_variant,,ENST00000427145,;	A	ENSG00000229699	ENST00000427145	Transcript
LELP1	0	.	GRCh37	1	153180476	153180476	+	3'Flank	SNP	A	A	G	novel		H3122-AR	H3122	A	A																			ENST00000368747		239	121	118	141	141	0	LELP1,downstream_gene_variant,,ENST00000368747,NM_001010857.2;	G	ENSG00000203784	ENST00000368747	Transcript
PGLYRP3	0	.	GRCh37	1	153278240	153278240	+	Intron	SNP	C	C	G	novel		H3122-AR	H3122	C	C																c.258-699G>C			ENST00000290722		439	426	13	336	335	1	PGLYRP3,intron_variant,,ENST00000290722,NM_052891.1;	G	ENSG00000159527	ENST00000290722	Transcript
PGLYRP4	0	.	GRCh37	1	153321500	153321501	+	5'Flank	DNP	GT	GT	AA	novel		H3122-AR	H3122	GT	GT																			ENST00000359650		512	502	10	322	322	0	PGLYRP4,upstream_gene_variant,,ENST00000359650,NM_020393.2;	AA	ENSG00000163218	ENST00000359650	Transcript
S100A7L2	0	.	GRCh37	1	153415994	153415994	+	5'Flank	SNP	C	C	A	novel		H3122-AR	H3122	C	C																			ENST00000368725		507	495	12	386	386	0	S100A7L2,upstream_gene_variant,,ENST00000368725,NM_001045479.1;	A	ENSG00000197364	ENST00000368725	Transcript
Unknown	0	.	GRCh37	1	153564245	153564245	+	IGR	SNP	T	T	C	novel		H3122-AR	H3122	T	T																					278	271	7	399	398	1		C
INTS3	0	.	GRCh37	1	153739269	153739269	+	Intron	SNP	A	A	G	rs6677628		H3122-AR	H3122	A	A																c.2091-881A>G			ENST00000318967		188	175	13	219	218	1	INTS3,intron_variant,,ENST00000318967,NM_023015.3;	G	ENSG00000143624	ENST00000318967	Transcript
CRTC2	0	.	GRCh37	1	153922099	153922099	+	Intron	SNP	T	T	C	novel		H3122-AR	H3122	T	T																c.1405-239A>G			ENST00000368633		282	273	9	325	325	0	CRTC2,intron_variant,,ENST00000368633,NM_181715.2;	C	ENSG00000160741	ENST00000368633	Transcript
JTB	0	.	GRCh37	1	153948778	153948778	+	Intron	SNP	A	A	T	novel		H3122-AR	H3122	A	A																c.204+391T>A			ENST00000271843		294	284	10	351	351	0	JTB,intron_variant,,ENST00000271843,NM_006694.3;	T	ENSG00000143543	ENST00000271843	Transcript
HAX1	0	.	GRCh37	1	154246883	154246883	+	Intron	SNP	C	C	G	novel		H3122-AR	H3122	C	C																c.504+446C>G			ENST00000328703		52	47	5	17	17	0	HAX1,intron_variant,,ENST00000328703,NM_006118.3;	G	ENSG00000143575	ENST00000328703	Transcript
TDRD10	0	.	GRCh37	1	154501044	154501044	+	Intron	SNP	C	C	A	novel		H3122-AR	H3122	C	C																c.369+7089C>A			ENST00000368480		28	20	8	22	22	0	TDRD10,intron_variant,,ENST00000368480,;	A	ENSG00000163239	ENST00000368480	Transcript
ARHGEF2	0	.	GRCh37	1	155952068	155952068	+	5'Flank	SNP	G	G	T	novel		H3122-AR	H3122	G	G																			ENST00000361247		43	25	18	34	34	0	ARHGEF2,upstream_gene_variant,,ENST00000361247,NM_001162384.1,NM_001162383.1;	T	ENSG00000116584	ENST00000361247	Transcript
PMF1-BGLAP	0	.	GRCh37	1	156199289	156199289	+	Intron	SNP	C	C	G	novel		H3122-AR	H3122	C	C																c.162-2822C>G			ENST00000368276		32	23	9	32	32	0	PMF1-BGLAP,intron_variant,,ENST00000368276,NM_001199661.1;	G	ENSG00000260238	ENST00000368276	Transcript
Unknown	0	.	GRCh37	1	156407305	156407305	+	IGR	SNP	A	A	C	novel		H3122-AR	H3122	A	A																					33	25	8	28	28	0		C
ENSR00000014385	0	.	GRCh37	1	158253510	158253510	+	IGR	SNP	T	T	C	novel		H3122-AR	H3122	T	T																			ENSR00000014385		28	22	6	19	19	0	,regulatory_region_variant,,ENSR00000014385,;	C		ENSR00000014385	RegulatoryFeature
Unknown	0	.	GRCh37	1	158339032	158339032	+	IGR	SNP	G	G	T	novel		H3122-AR	H3122	G	G																					30	23	7	18	18	0		T
OR6K6	0	.	GRCh37	1	158730665	158730665	+	3'Flank	SNP	C	C	A	novel		H3122-AR	H3122	C	C																			ENST00000368144		28	21	7	17	17	0	OR6K6,downstream_gene_variant,,ENST00000368144,NM_001005184.1;	A	ENSG00000180433	ENST00000368144	Transcript
PYHIN1	0	.	GRCh37	1	158924235	158924235	+	Intron	SNP	T	T	C	novel		H3122-AR	H3122	T	T																c.1359+9403T>C			ENST00000368140		8	6	2	10	10	0	PYHIN1,intron_variant,,ENST00000368140,NM_152501.4,NM_198928.4,NM_198929.4;	C	ENSG00000163564	ENST00000368140	Transcript
RP11-550P17.5	0	.	GRCh37	1	159422375	159422375	+	Intron	SNP	G	G	C	novel		H3122-AR	H3122	G	G																n.227+16257C>G			ENST00000431862		25	15	10	25	25	0	RP11-550P17.5,intron_variant,,ENST00000431862,;	C	ENSG00000228560	ENST00000431862	Transcript
SLAMF8	0	.	GRCh37	1	159801223	159801223	+	Intron	SNP	G	G	C	novel		H3122-AR	H3122	G	G																c.367+1241G>C			ENST00000289707		22	19	3	14	14	0	SLAMF8,intron_variant,,ENST00000289707,NM_020125.2;	C	ENSG00000158714	ENST00000289707	Transcript
CCDC19	0	.	GRCh37	1	159843639	159843640	+	Intron	INS	-	-	CTTCCTTCCTTCCTTCCTTCTTCCTTG	novel		H3122-AR	H3122	-	-																c.1353-682_1353-681insCAAGGAAGAAGGAAGGAAGGAAGGAAG			ENST00000368099		12	8	4	8	8	0	CCDC19,intron_variant,,ENST00000368099,NM_012337.2;	CTTCCTTCCTTCCTTCCTTCTTCCTTG	ENSG00000213085	ENST00000368099	Transcript
SLAMF9	0	.	GRCh37	1	159922103	159922103	+	Missense_Mutation	SNP	G	G	A	novel		H3122-AR	H3122	G	G																c.613C>T	p.Pro205Ser	p.P205S	ENST00000368093	45355	52	39	13	25	25	0	SLAMF9,missense_variant,p.Pro205Ser,ENST00000368093,NM_033438.3;	A	ENSG00000162723	ENST00000368093	Transcript
ATP1A4	0	.	GRCh37	1	160148751	160148751	+	Intron	SNP	G	G	C	novel		H3122-AR	H3122	G	G																c.2736+1297G>C			ENST00000368081		36	28	8	27	27	0	ATP1A4,intron_variant,,ENST00000368081,NM_144699.3;	C	ENSG00000132681	ENST00000368081	Transcript
CD84	0	.	GRCh37	1	160543719	160543719	+	Intron	SNP	G	G	T	novel		H3122-AR	H3122	G	G																c.46+5463C>A			ENST00000311224		35	31	4	20	20	0	CD84,intron_variant,,ENST00000311224,NM_001184879.1;	T	ENSG00000066294	ENST00000311224	Transcript
ARHGAP30	0	.	GRCh37	1	161018392	161018392	+	Missense_Mutation	SNP	A	A	C	novel		H3122-AR	H3122	A	A																c.2419T>G	p.Tyr807Asp	p.Y807D	ENST00000368013	45638	27	22	5	10	10	0	ARHGAP30,missense_variant,p.Tyr807Asp,ENST00000368013,NM_181720.2,NM_001025598.1;	C	ENSG00000186517	ENST00000368013	Transcript
NR1I3	0	.	GRCh37	1	161206278	161206278	+	Silent	SNP	C	C	G	novel		H3122-AR	H3122	C	C																c.78G>C	p.Leu26=	p.L26=	ENST00000367980	45331	40	29	11	19	19	0	NR1I3,synonymous_variant,p.Leu26=,ENST00000367980,NM_001077481.2,NM_001077469.2,NM_005122.4,NM_001077478.2,NM_001077480.2,NM_001077482.2;	G	ENSG00000143257	ENST00000367980	Transcript
SDHC	0	.	GRCh37	1	161302336	161302336	+	Intron	SNP	C	C	A	novel		H3122-AR	H3122	C	C																c.179+4049C>A			ENST00000367975		32	23	9	15	15	0	SDHC,intron_variant,,ENST00000367975,NM_003001.3;	A	ENSG00000143252	ENST00000367975	Transcript
RP11-25K21.6	0	.	GRCh37	1	161555447	161555447	+	Intron	SNP	A	A	T	novel		H3122-AR	H3122	A	A																n.272-15583A>T			ENST00000537821		45	34	11	32	32	0	RP11-25K21.6,intron_variant,,ENST00000537821,;	T	ENSG00000273112	ENST00000537821	Transcript
FCGR2B	0	.	GRCh37	1	161646434	161646434	+	Intron	SNP	A	A	T	novel		H3122-AR	H3122	A	A																c.818-684A>T			ENST00000358671		49	36	13	27	27	0	FCGR2B,intron_variant,,ENST00000358671,NM_001002275.2,NM_004001.4;	T	ENSG00000072694	ENST00000358671	Transcript
Y_RNA	0	.	GRCh37	1	161665414	161665414	+	5'Flank	SNP	C	C	A	rs4657092		H3122-AR	H3122	C	C																			ENST00000362725		32	21	11	20	20	0	Y_RNA,upstream_gene_variant,,ENST00000362725,;	A	ENSG00000199595	ENST00000362725	Transcript
Unknown	0	.	GRCh37	1	162519616	162519616	+	IGR	SNP	C	C	G	novel		H3122-AR	H3122	C	C																					18	14	4	13	13	0		G
DDR2	0	.	GRCh37	1	162607109	162607109	+	Intron	SNP	G	G	T	novel		H3122-AR	H3122	G	G																c.-272+4688G>T			ENST00000367922		24	18	6	18	18	0	DDR2,intron_variant,,ENST00000367922,NM_001014796.1;	T	ENSG00000162733	ENST00000367922	Transcript
Unknown	0	.	GRCh37	1	162925897	162925897	+	IGR	SNP	T	T	C	novel		H3122-AR	H3122	T	T																					31	21	10	26	26	0		C
Unknown	0	.	GRCh37	1	163900512	163900512	+	IGR	SNP	G	G	T	novel		H3122-AR	H3122	G	G																					26	20	6	21	21	0		T
Unknown	0	.	GRCh37	1	163922640	163922640	+	IGR	SNP	A	A	G	novel		H3122-AR	H3122	A	A																					35	22	13	21	21	0		G
Unknown	0	.	GRCh37	1	164205788	164205788	+	IGR	SNP	G	G	C	novel		H3122-AR	H3122	G	G																					20	15	5	21	21	0		C
Unknown	0	.	GRCh37	1	164211740	164211740	+	IGR	SNP	G	G	T	novel		H3122-AR	H3122	G	G																					30	23	7	25	25	0		T
Unknown	0	.	GRCh37	1	164257536	164257536	+	IGR	SNP	T	T	C	novel		H3122-AR	H3122	T	T																					49	34	15	17	17	0		C
Unknown	0	.	GRCh37	1	164350105	164350105	+	IGR	SNP	C	C	A	novel		H3122-AR	H3122	C	C																					35	26	9	24	24	0		A
Unknown	0	.	GRCh37	1	164503230	164503230	+	IGR	SNP	G	G	A	novel		H3122-AR	H3122	G	G																					42	32	10	30	30	0		A
Unknown	0	.	GRCh37	1	164982798	164982798	+	IGR	SNP	C	C	T	novel		H3122-AR	H3122	C	C																					28	16	12	8	8	0		T
Unknown	0	.	GRCh37	1	165061766	165061766	+	IGR	SNP	A	A	C	novel		H3122-AR	H3122	A	A																					46	32	14	24	24	0		C
LMX1A	0	.	GRCh37	1	165173032	165173032	+	3'UTR	SNP	G	G	T	novel		H3122-AR	H3122	G	G																c.*85C>A			ENST00000342310	45544	30	18	12	28	28	0	LMX1A,3_prime_UTR_variant,,ENST00000342310,NM_177398.3;	T	ENSG00000162761	ENST00000342310	Transcript
LMX1A	0	.	GRCh37	1	165270110	165270110	+	Intron	SNP	G	G	T	novel		H3122-AR	H3122	G	G																c.264-51233C>A			ENST00000342310		32	21	11	37	37	0	LMX1A,intron_variant,,ENST00000342310,NM_177398.3;	T	ENSG00000162761	ENST00000342310	Transcript
LMX1A	0	.	GRCh37	1	165288489	165288489	+	Intron	SNP	C	C	A	novel		H3122-AR	H3122	C	C																c.263+33824G>T			ENST00000342310		24	16	8	13	13	0	LMX1A,intron_variant,,ENST00000342310,NM_177398.3;	A	ENSG00000162761	ENST00000342310	Transcript
Unknown	0	.	GRCh37	1	165436661	165436661	+	IGR	SNP	G	G	C	novel		H3122-AR	H3122	G	G																					34	15	19	22	22	0		C
Unknown	0	.	GRCh37	1	165560300	165560300	+	IGR	SNP	G	G	T	novel		H3122-AR	H3122	G	G																					19	14	5	13	13	0		T
CD247	0	.	GRCh37	1	167440293	167440293	+	Intron	SNP	A	A	T	novel		H3122-AR	H3122	A	A																c.59-30289T>A			ENST00000362089		29	19	10	16	16	0	CD247,intron_variant,,ENST00000362089,;	T	ENSG00000198821	ENST00000362089	Transcript
Unknown	0	.	GRCh37	1	168832054	168832054	+	IGR	SNP	G	G	T	novel		H3122-AR	H3122	G	G																					35	28	7	23	23	0		T
C1orf112	0	.	GRCh37	1	169752984	169752984	+	RNA	SNP	T	T	G	novel		H3122-AR	H3122	T	T																n.884T>G			ENST00000498289	45411	40	35	5	19	19	0	C1orf112,non_coding_transcript_exon_variant,,ENST00000498289,;	G	ENSG00000000460	ENST00000498289	Transcript
Unknown	0	.	GRCh37	1	170063543	170063543	+	IGR	SNP	T	T	C	rs868548347		H3122-AR	H3122	T	T																					25	16	9	19	19	0		C
Unknown	0	.	GRCh37	1	170063564	170063564	+	IGR	SNP	A	A	G	rs78330990		H3122-AR	H3122	A	A																					28	19	9	18	18	0		G
METTL11B	0	.	GRCh37	1	170116723	170116723	+	Intron	SNP	G	G	A	novel		H3122-AR	H3122	G	G																c.154+1321G>A			ENST00000439373		32	18	14	23	23	0	METTL11B,intron_variant,,ENST00000439373,NM_001136107.1;	A	ENSG00000203740	ENST00000439373	Transcript
Unknown	0	.	GRCh37	1	170857164	170857164	+	IGR	SNP	G	G	A	novel		H3122-AR	H3122	G	G																					49	41	8	32	32	0		A
MROH9	0	.	GRCh37	1	171030812	171030812	+	Intron	SNP	C	C	T	novel		H3122-AR	H3122	C	C																c.2282-461C>T			ENST00000367759		33	24	9	27	27	0	MROH9,intron_variant,,ENST00000367759,NM_001163629.1;	T	ENSG00000117501	ENST00000367759	Transcript
Y_RNA	0	.	GRCh37	1	171780838	171780838	+	5'Flank	SNP	C	C	A	novel		H3122-AR	H3122	C	C																			ENST00000516325		27	22	5	21	21	0	Y_RNA,upstream_gene_variant,,ENST00000516325,;	A	ENSG00000252134	ENST00000516325	Transcript
Unknown	0	.	GRCh37	1	172451378	172451378	+	IGR	SNP	G	G	C	rs10911792		H3122-AR	H3122	G	G																					36	26	10	24	24	0		C
RP1-15D23.2	0	.	GRCh37	1	172837276	172837276	+	Intron	SNP	G	G	T	novel		H3122-AR	H3122	G	G																n.223+92009G>T			ENST00000432694		33	24	9	13	13	0	RP1-15D23.2,intron_variant,,ENST00000432694,;	T	ENSG00000224228	ENST00000432694	Transcript
RABGAP1L	0	.	GRCh37	1	174471846	174471846	+	Intron	SNP	G	G	A	novel		H3122-AR	H3122	G	G																c.1710+108563G>A			ENST00000251507		14	12	2	13	13	0	RABGAP1L,intron_variant,,ENST00000251507,NM_014857.4;	A	ENSG00000152061	ENST00000251507	Transcript
Unknown	0	.	GRCh37	1	175180702	175180702	+	IGR	SNP	C	C	A	novel		H3122-AR	H3122	C	C																					26	17	9	20	20	0		A
TNR	0	.	GRCh37	1	175341155	175341155	+	Intron	SNP	A	A	C	novel		H3122-AR	H3122	A	A																c.1964-4722T>G			ENST00000367674		35	26	9	36	36	0	TNR,intron_variant,,ENST00000367674,;	C	ENSG00000116147	ENST00000367674	Transcript
TNR	0	.	GRCh37	1	175696986	175696986	+	Intron	SNP	T	T	A	novel		H3122-AR	H3122	T	T																c.-165+15376A>T			ENST00000367674		34	23	11	16	16	0	TNR,intron_variant,,ENST00000367674,;	A	ENSG00000116147	ENST00000367674	Transcript
RFWD2	0	.	GRCh37	1	176064989	176064989	+	Intron	SNP	T	T	A	rs4650934		H3122-AR	H3122	T	T																c.1027-9963A>T			ENST00000367669		22	10	12	22	22	0	RFWD2,intron_variant,,ENST00000367669,NM_022457.5;	A	ENSG00000143207	ENST00000367669	Transcript
RP11-357J22.1	0	.	GRCh37	1	176277578	176277578	+	5'Flank	SNP	T	T	C	novel		H3122-AR	H3122	T	T																			ENST00000432461		36	27	9	18	18	0	RP11-357J22.1,upstream_gene_variant,,ENST00000432461,;	C	ENSG00000231020	ENST00000432461	Transcript
PAPPA2	0	.	GRCh37	1	176642234	176642234	+	Intron	SNP	C	C	T	novel		H3122-AR	H3122	C	C																c.2137+1983C>T			ENST00000367662		41	25	16	20	20	0	PAPPA2,intron_variant,,ENST00000367662,NM_020318.2;	T	ENSG00000116183	ENST00000367662	Transcript
ASTN1	0	.	GRCh37	1	176955070	176955070	+	Intron	SNP	T	T	G	novel		H3122-AR	H3122	T	T																c.1524-20697A>C			ENST00000361833		19	13	6	9	9	0	ASTN1,intron_variant,,ENST00000361833,;	G	ENSG00000152092	ENST00000361833	Transcript
ASTN1	0	.	GRCh37	1	177054716	177054716	+	Intron	SNP	G	G	A	rs944613793		H3122-AR	H3122	G	G																c.284-24315C>T			ENST00000361833		27	20	7	29	29	0	ASTN1,intron_variant,,ENST00000361833,;	A	ENSG00000152092	ENST00000361833	Transcript
RP1-35C21.2	0	.	GRCh37	1	177401981	177401981	+	Intron	SNP	T	T	C	novel		H3122-AR	H3122	T	T																n.297-39057A>G			ENST00000438575		25	17	8	29	29	0	RP1-35C21.2,intron_variant,,ENST00000438575,;	C	ENSG00000227579	ENST00000438575	Transcript
Unknown	0	.	GRCh37	1	178549056	178549056	+	IGR	SNP	C	C	A	novel		H3122-AR	H3122	C	C																					43	31	12	27	27	0		A
TDRD5	0	.	GRCh37	1	179659719	179659719	+	Intron	SNP	A	A	G	novel		H3122-AR	H3122	A	A																c.2861-112A>G			ENST00000444136		40	27	13	29	29	0	TDRD5,intron_variant,,ENST00000444136,NM_001199089.1,NM_001199085.1;	G	ENSG00000162782	ENST00000444136	Transcript
Unknown	0	.	GRCh37	1	181181342	181181342	+	IGR	SNP	C	C	G	novel		H3122-AR	H3122	C	C																					47	30	17	26	26	0		G
GS1-122H1.2	0	.	GRCh37	1	182103505	182103505	+	Intron	SNP	G	G	T	novel		H3122-AR	H3122	G	G																n.1914-955C>A			ENST00000608183		42	24	18	24	24	0	GS1-122H1.2,intron_variant,,ENST00000608183,;	T	ENSG00000228918	ENST00000608183	Transcript
NMNAT2	0	.	GRCh37	1	183282304	183282304	+	Intron	SNP	C	C	T	novel		H3122-AR	H3122	C	C																c.86-19376G>A			ENST00000287713		15	12	3	13	13	0	NMNAT2,intron_variant,,ENST00000287713,NM_015039.3;	T	ENSG00000157064	ENST00000287713	Transcript
NMNAT2	0	.	GRCh37	1	183298385	183298385	+	Intron	SNP	A	A	G	rs906579261		H3122-AR	H3122	A	A																c.86-35457T>C			ENST00000287713		29	16	13	28	28	0	NMNAT2,intron_variant,,ENST00000287713,NM_015039.3;	G	ENSG00000157064	ENST00000287713	Transcript
NCF2	0	.	GRCh37	1	183531857	183531857	+	Intron	SNP	A	A	C	novel		H3122-AR	H3122	A	A																c.1290+473T>G			ENST00000367535		27	23	4	27	26	1	NCF2,intron_variant,,ENST00000367535,NM_000433.3;	C	ENSG00000116701	ENST00000367535	Transcript
C1orf21	0	.	GRCh37	1	184480960	184480960	+	Intron	SNP	G	G	T	novel		H3122-AR	H3122	G	G																c.189+4144G>T			ENST00000235307		46	25	21	20	20	0	C1orf21,intron_variant,,ENST00000235307,NM_030806.3;	T	ENSG00000116667	ENST00000235307	Transcript
SWT1	0	.	GRCh37	1	185139234	185139234	+	Intron	SNP	G	G	T	novel		H3122-AR	H3122	G	G																c.224+1704G>T			ENST00000367500		53	42	11	21	21	0	SWT1,intron_variant,,ENST00000367500,NM_017673.6;	T	ENSG00000116668	ENST00000367500	Transcript
Unknown	0	.	GRCh37	1	185322333	185322333	+	IGR	SNP	C	C	G	novel		H3122-AR	H3122	C	C																					27	24	3	25	25	0		G
HMCN1	0	.	GRCh37	1	185713091	185713091	+	Intron	SNP	C	C	A	novel		H3122-AR	H3122	C	C																c.268+8912C>A			ENST00000271588		15	9	6	12	12	0	HMCN1,intron_variant,,ENST00000271588,NM_031935.2;	A	ENSG00000143341	ENST00000271588	Transcript
TPR	0	.	GRCh37	1	186342933	186342934	+	Intron	INS	-	-	A	rs567508214		H3122-AR	H3122	-	-																c.152-339dup			ENST00000367478		18	13	5	13	13	0	TPR,intron_variant,,ENST00000367478,NM_003292.2;	A	ENSG00000047410	ENST00000367478	Transcript
LINC01036	0	.	GRCh37	1	187264620	187264620	+	Intron	SNP	T	T	G	novel		H3122-AR	H3122	T	T																n.106-7978T>G			ENST00000458683		24	15	9	21	21	0	LINC01036,intron_variant,,ENST00000458683,;	G	ENSG00000236030	ENST00000458683	Transcript
Unknown	0	.	GRCh37	1	187844822	187844822	+	IGR	SNP	A	A	T	novel		H3122-AR	H3122	A	A																					39	36	3	18	18	0		T
Unknown	0	.	GRCh37	1	187864311	187864311	+	IGR	DEL	T	T	-	novel		H3122-AR	H3122	T	T																					26	17	9	17	17	0		-
Unknown	0	.	GRCh37	1	187942418	187942418	+	IGR	SNP	G	G	A	novel		H3122-AR	H3122	G	G																					35	22	13	19	19	0		A
Unknown	0	.	GRCh37	1	187998585	187998585	+	IGR	SNP	T	T	C	novel		H3122-AR	H3122	T	T																					29	18	11	28	28	0		C
Unknown	0	.	GRCh37	1	188057770	188057770	+	IGR	SNP	T	T	C	novel		H3122-AR	H3122	T	T																					26	18	8	22	22	0		C
Unknown	0	.	GRCh37	1	188272481	188272481	+	IGR	SNP	A	A	T	novel		H3122-AR	H3122	A	A																					37	23	14	28	28	0		T
Unknown	0	.	GRCh37	1	188373869	188373869	+	IGR	SNP	G	G	A	novel		H3122-AR	H3122	G	G																					21	15	6	22	22	0		A
Unknown	0	.	GRCh37	1	188791413	188791413	+	IGR	SNP	T	T	C	rs549797251		H3122-AR	H3122	T	T																					39	26	13	18	18	0		C
Unknown	0	.	GRCh37	1	189039180	189039180	+	IGR	SNP	G	G	T	novel		H3122-AR	H3122	G	G																					26	19	7	18	18	0		T
Unknown	0	.	GRCh37	1	189168759	189168759	+	IGR	SNP	A	A	G	novel		H3122-AR	H3122	A	A																					20	14	6	32	32	0		G
Unknown	0	.	GRCh37	1	189457546	189457546	+	IGR	SNP	C	C	T	rs934343654		H3122-AR	H3122	C	C																					34	28	6	33	33	0		T
Unknown	0	.	GRCh37	1	189457567	189457567	+	IGR	SNP	G	G	T	novel		H3122-AR	H3122	G	G																					32	26	6	32	32	0		T
Unknown	0	.	GRCh37	1	189820449	189820449	+	IGR	SNP	A	A	T	novel		H3122-AR	H3122	A	A																					32	23	9	25	25	0		T
Unknown	0	.	GRCh37	1	190042719	190042719	+	IGR	SNP	T	T	G	novel		H3122-AR	H3122	T	T																					18	12	6	19	19	0		G
BRINP3	0	.	GRCh37	1	190185998	190185998	+	Intron	SNP	T	T	A	novel		H3122-AR	H3122	T	T																c.961+9214A>T			ENST00000367462		27	24	3	14	14	0	BRINP3,intron_variant,,ENST00000367462,NM_199051.1;	A	ENSG00000162670	ENST00000367462	Transcript
RP11-463J7.2	0	.	GRCh37	1	190607018	190607018	+	Intron	SNP	A	A	T	novel		H3122-AR	H3122	A	A																n.144+12855A>T			ENST00000413356		28	17	11	21	21	0	RP11-463J7.2,intron_variant,,ENST00000413356,;	T	ENSG00000231175	ENST00000413356	Transcript
Unknown	0	.	GRCh37	1	190953719	190953719	+	IGR	SNP	T	T	G	novel		H3122-AR	H3122	T	T																					30	20	10	14	14	0		G
Unknown	0	.	GRCh37	1	191059301	191059301	+	IGR	SNP	C	C	A	novel		H3122-AR	H3122	C	C																					31	26	5	18	18	0		A
RP11-309H21.3	0	.	GRCh37	1	191124115	191124115	+	3'Flank	SNP	T	T	C	novel		H3122-AR	H3122	T	T																			ENST00000563320		35	31	4	29	29	0	RP11-309H21.3,downstream_gene_variant,,ENST00000563320,;	C	ENSG00000261642	ENST00000563320	Transcript
Unknown	0	.	GRCh37	1	191509431	191509431	+	IGR	SNP	C	C	A	novel		H3122-AR	H3122	C	C																					36	26	10	30	30	0		A
Unknown	0	.	GRCh37	1	191555525	191555525	+	IGR	SNP	A	A	C	novel		H3122-AR	H3122	A	A																					20	17	3	29	29	0		C
Unknown	0	.	GRCh37	1	191786703	191786707	+	IGR	DEL	AAATG	AAATG	-	novel		H3122-AR	H3122	AAATG	AAATG																					21	14	7	25	25	0		-
RP11-541F9.1	0	.	GRCh37	1	191831013	191831013	+	Intron	SNP	T	T	G	novel		H3122-AR	H3122	T	T																n.142-2703A>C			ENST00000432083		23	19	4	9	9	0	RP11-541F9.1,intron_variant,,ENST00000432083,;	G	ENSG00000223344	ENST00000432083	Transcript
Unknown	0	.	GRCh37	1	192198627	192198627	+	IGR	SNP	T	T	G	novel		H3122-AR	H3122	T	T																					17	15	2	28	28	0		G
Unknown	0	.	GRCh37	1	192230753	192230753	+	IGR	SNP	C	C	G	novel		H3122-AR	H3122	C	C																					45	33	12	26	26	0		G
RGS21	0	.	GRCh37	1	192296140	192296140	+	Intron	SNP	C	C	A	novel		H3122-AR	H3122	C	C																c.-61+9905C>A			ENST00000417209		21	13	8	24	24	0	RGS21,intron_variant,,ENST00000417209,NM_001039152.3;	A	ENSG00000253148	ENST00000417209	Transcript
RGS13	0	.	GRCh37	1	192627181	192627181	+	Intron	SNP	C	C	G	novel		H3122-AR	H3122	C	C																c.128-150C>G			ENST00000391995		40	30	10	24	24	0	RGS13,intron_variant,,ENST00000391995,NM_002927.4;	G	ENSG00000127074	ENST00000391995	Transcript
Unknown	0	.	GRCh37	1	193578802	193578802	+	IGR	SNP	T	T	A	novel		H3122-AR	H3122	T	T																					29	21	8	23	23	0		A
Unknown	0	.	GRCh37	1	194437940	194437940	+	IGR	SNP	T	T	C	novel		H3122-AR	H3122	T	T																					21	14	7	17	17	0		C
Unknown	0	.	GRCh37	1	194600049	194600049	+	IGR	SNP	G	G	T	novel		H3122-AR	H3122	G	G																					28	25	3	19	19	0		T
Unknown	0	.	GRCh37	1	194735971	194735971	+	IGR	SNP	T	T	G	novel		H3122-AR	H3122	T	T																					23	20	3	19	19	0		G
Unknown	0	.	GRCh37	1	195073976	195073976	+	IGR	SNP	T	T	A	novel		H3122-AR	H3122	T	T																					30	21	9	26	26	0		A
Unknown	0	.	GRCh37	1	195330710	195330710	+	IGR	SNP	C	C	G	novel		H3122-AR	H3122	C	C																					13	10	3	20	20	0		G
Unknown	0	.	GRCh37	1	195610531	195610531	+	IGR	SNP	T	T	G	novel		H3122-AR	H3122	T	T																					20	16	4	8	8	0		G
Unknown	0	.	GRCh37	1	195986198	195986198	+	IGR	SNP	A	A	C	novel		H3122-AR	H3122	A	A																					29	18	11	28	28	0		C
CFH	0	.	GRCh37	1	196693331	196693331	+	Intron	SNP	C	C	A	novel		H3122-AR	H3122	C	C																c.1697-920C>A			ENST00000367429		42	27	15	21	21	0	CFH,intron_variant,,ENST00000367429,NM_000186.3;	A	ENSG00000000971	ENST00000367429	Transcript
Unknown	0	.	GRCh37	1	198436910	198436910	+	IGR	SNP	T	T	G	rs4564173		H3122-AR	H3122	T	T																					34	23	11	10	10	0		G
Unknown	0	.	GRCh37	1	198532707	198532707	+	IGR	SNP	G	G	A	rs368474257		H3122-AR	H3122	G	G																					30	18	12	27	27	0		A
MIR181A1HG	0	.	GRCh37	1	198772397	198772397	+	3'Flank	SNP	A	A	G	rs553813660		H3122-AR	H3122	A	A																			ENST00000412162		34	25	9	31	31	0	MIR181A1HG,downstream_gene_variant,,ENST00000412162,;	G	ENSG00000229989	ENST00000412162	Transcript
Unknown	0	.	GRCh37	1	199836671	199836671	+	IGR	SNP	A	A	T	novel		H3122-AR	H3122	A	A																					34	27	7	23	23	0		T
RP11-567B20.2	0	.	GRCh37	1	199873755	199873756	+	5'Flank	DNP	GC	GC	TT	novel		H3122-AR	H3122	GC	GC																			ENST00000458156		27	24	3	22	22	0	RP11-567B20.2,upstream_gene_variant,,ENST00000458156,;	TT	ENSG00000229747	ENST00000458156	Transcript
Unknown	0	.	GRCh37	1	199887980	199887980	+	IGR	SNP	A	A	C	novel		H3122-AR	H3122	A	A																					37	28	9	25	25	0		C
Unknown	0	.	GRCh37	1	199972065	199972065	+	IGR	SNP	G	G	A	rs916481436		H3122-AR	H3122	G	G																					35	27	8	25	25	0		A
NAV1	0	.	GRCh37	1	201675391	201675391	+	Intron	SNP	G	G	A	rs531779175		H3122-AR	H3122	G	G																c.758-6554G>A			ENST00000367296		21	18	3	24	24	0	NAV1,intron_variant,,ENST00000367296,NM_020443.4;	A	ENSG00000134369	ENST00000367296	Transcript
NAV1	0	.	GRCh37	1	201675409	201675409	+	Intron	SNP	C	C	G	rs4950798		H3122-AR	H3122	C	C																c.758-6536C>G			ENST00000367296		22	19	3	27	27	0	NAV1,intron_variant,,ENST00000367296,NM_020443.4;	G	ENSG00000134369	ENST00000367296	Transcript
PPP1R12B	0	.	GRCh37	1	202415384	202415385	+	Intron	INS	-	-	TATATATATATTT	novel		H3122-AR	H3122	-	-																c.1668-2732_1668-2731insATATATATATTTT			ENST00000608999		16	13	3	10	10	0	PPP1R12B,intron_variant,,ENST00000608999,NM_002481.3,NM_001197131.1;	TATATATATATTT	ENSG00000077157	ENST00000608999	Transcript
Unknown	0	.	GRCh37	1	202808008	202808008	+	IGR	SNP	A	A	G	novel		H3122-AR	H3122	A	A																					31	26	5	18	18	0		G
CHIT1	0	.	GRCh37	1	203204996	203204996	+	Intron	SNP	C	C	A	novel		H3122-AR	H3122	C	C																n.4382+4595G>T			ENST00000484834		30	18	12	28	28	0	CHIT1,intron_variant,,ENST00000484834,;	A	ENSG00000133063	ENST00000484834	Transcript
Unknown	0	.	GRCh37	1	203504556	203504556	+	IGR	SNP	A	A	G	novel		H3122-AR	H3122	A	A																					25	16	9	23	23	0		G
Unknown	0	.	GRCh37	1	204715482	204715482	+	IGR	SNP	G	G	A	novel		H3122-AR	H3122	G	G																					20	16	4	13	13	0		A
CDK18	0	.	GRCh37	1	205491698	205491698	+	Intron	SNP	C	C	G	novel		H3122-AR	H3122	C	C																c.-21-577C>G			ENST00000506784		39	28	11	27	27	0	CDK18,intron_variant,,ENST00000506784,;	G	ENSG00000117266	ENST00000506784	Transcript
CDK18	0	.	GRCh37	1	205491845	205491845	+	Intron	SNP	A	A	G	novel		H3122-AR	H3122	A	A																c.-21-430A>G			ENST00000506784		40	30	10	18	18	0	CDK18,intron_variant,,ENST00000506784,;	G	ENSG00000117266	ENST00000506784	Transcript
FAIM3	0	.	GRCh37	1	207080624	207080624	+	Intron	SNP	A	A	G	novel		H3122-AR	H3122	A	A																c.1045-2132T>C			ENST00000367091		27	14	13	18	18	0	FAIM3,intron_variant,,ENST00000367091,NM_005449.4;	G	ENSG00000162894	ENST00000367091	Transcript
C4BPA	0	.	GRCh37	1	207278812	207278812	+	Intron	SNP	G	G	T	novel		H3122-AR	H3122	G	G																c.-26+1037G>T			ENST00000367070		16	8	8	9	9	0	C4BPA,intron_variant,,ENST00000367070,NM_000715.3;	T	ENSG00000123838	ENST00000367070	Transcript
CR1L	0	.	GRCh37	1	207878349	207878349	+	Intron	SNP	C	C	A	novel		H3122-AR	H3122	C	C																c.1329-3174C>A			ENST00000508064		49	32	17	36	36	0	CR1L,intron_variant,,ENST00000508064,NM_175710.1;	A	ENSG00000197721	ENST00000508064	Transcript
Unknown	0	.	GRCh37	1	208651882	208651882	+	IGR	SNP	C	C	A	novel		H3122-AR	H3122	C	C																					39	28	11	25	25	0		A
Unknown	0	.	GRCh37	1	209362071	209362071	+	IGR	SNP	T	T	C	novel		H3122-AR	H3122	T	T																					49	46	3	38	38	0		C
HHAT	0	.	GRCh37	1	210556278	210556278	+	Intron	SNP	A	A	C	novel		H3122-AR	H3122	A	A																c.163-4534A>C			ENST00000545154		33	26	7	32	31	1	HHAT,intron_variant,,ENST00000545154,NM_001170587.1;	C	ENSG00000054392	ENST00000545154	Transcript
HHAT	0	.	GRCh37	1	210588784	210588784	+	Intron	SNP	C	C	A	novel		H3122-AR	H3122	C	C																c.688-2714C>A			ENST00000545154		34	24	10	39	39	0	HHAT,intron_variant,,ENST00000545154,NM_001170587.1;	A	ENSG00000054392	ENST00000545154	Transcript
HHAT	0	.	GRCh37	1	210696800	210696800	+	Intron	SNP	C	C	T	rs905029132		H3122-AR	H3122	C	C																c.1046+10268C>T			ENST00000545154		38	30	8	31	31	0	HHAT,intron_variant,,ENST00000545154,NM_001170587.1;	T	ENSG00000054392	ENST00000545154	Transcript
HHAT	0	.	GRCh37	1	210818926	210818926	+	Intron	SNP	C	C	A	novel		H3122-AR	H3122	C	C																c.1393+21912C>A			ENST00000545154		34	22	12	21	21	0	HHAT,intron_variant,,ENST00000545154,NM_001170587.1;	A	ENSG00000054392	ENST00000545154	Transcript
KCNH1	0	.	GRCh37	1	210995683	210995683	+	Intron	SNP	A	A	T	novel		H3122-AR	H3122	A	A																c.1463-18175T>A			ENST00000271751		32	19	13	31	31	0	KCNH1,intron_variant,,ENST00000271751,;	T	ENSG00000143473	ENST00000271751	Transcript
KCNH1	0	.	GRCh37	1	211008478	211008478	+	Intron	SNP	T	T	C	novel		H3122-AR	H3122	T	T																c.1463-30970A>G			ENST00000271751		29	18	11	31	31	0	KCNH1,intron_variant,,ENST00000271751,;	C	ENSG00000143473	ENST00000271751	Transcript
KCNH1	0	.	GRCh37	1	211281840	211281840	+	Intron	SNP	T	T	C	novel		H3122-AR	H3122	T	T																c.80-1121A>G			ENST00000271751		29	24	5	26	26	0	KCNH1,intron_variant,,ENST00000271751,;	C	ENSG00000143473	ENST00000271751	Transcript
TRAF5	0	.	GRCh37	1	211500343	211500343	+	Intron	SNP	G	G	T	novel		H3122-AR	H3122	G	G																c.-2+112G>T			ENST00000261464		26	14	12	8	8	0	TRAF5,intron_variant,,ENST00000261464,NM_001033910.2;	T	ENSG00000082512	ENST00000261464	Transcript
SLC30A1	0	.	GRCh37	1	211742406	211742406	+	3'Flank	SNP	T	T	C	novel		H3122-AR	H3122	T	T																			ENST00000367001		32	23	9	12	12	0	SLC30A1,downstream_gene_variant,,ENST00000367001,NM_021194.2;	C	ENSG00000170385	ENST00000367001	Transcript
RP11-61J19.3	0	.	GRCh37	1	212729242	212729242	+	RNA	SNP	T	T	C	novel		H3122-AR	H3122	T	T																n.167T>C			ENST00000423842	45354	24	14	10	24	23	1	RP11-61J19.3,non_coding_transcript_exon_variant,,ENST00000423842,;	C	ENSG00000228067	ENST00000423842	Transcript
Unknown	0	.	GRCh37	1	213109820	213109820	+	IGR	DEL	C	C	-	novel		H3122-AR	H3122	C	C																					27	19	8	16	16	0		-
ANGEL2	0	.	GRCh37	1	213178246	213178246	+	Intron	SNP	T	T	A	novel		H3122-AR	H3122	T	T																c.1134+129A>T			ENST00000366962		13	11	2	11	11	0	ANGEL2,intron_variant,,ENST00000366962,NM_144567.3;	A	ENSG00000174606	ENST00000366962	Transcript
ANGEL2	0	.	GRCh37	1	213182407	213182407	+	Intron	SNP	A	A	G	novel		H3122-AR	H3122	A	A																c.386-599T>C			ENST00000366962		32	25	7	25	25	0	ANGEL2,intron_variant,,ENST00000366962,NM_144567.3;	G	ENSG00000174606	ENST00000366962	Transcript
Unknown	0	.	GRCh37	1	213469193	213469193	+	IGR	SNP	G	G	C	novel		H3122-AR	H3122	G	G																					24	17	7	24	24	0		C
Unknown	0	.	GRCh37	1	213580592	213580592	+	IGR	SNP	C	C	T	novel		H3122-AR	H3122	C	C																					34	24	10	22	22	0		T
RP11-323I1.1	0	.	GRCh37	1	213905377	213905377	+	Intron	SNP	G	G	T	rs75874675		H3122-AR	H3122	G	G																n.143+476G>T			ENST00000456240		34	21	13	24	24	0	RP11-323I1.1,intron_variant,,ENST00000456240,;	T	ENSG00000228255	ENST00000456240	Transcript
Unknown	0	.	GRCh37	1	214430047	214430047	+	IGR	SNP	G	G	A	novel		H3122-AR	H3122	G	G																					27	22	5	30	30	0		A
ENSR00000019864	0	.	GRCh37	1	214443836	214443836	+	IGR	SNP	A	A	G	novel		H3122-AR	H3122	A	A																			ENSR00000019864		49	46	3	32	32	0	,regulatory_region_variant,,ENSR00000019864,;	G		ENSR00000019864	RegulatoryFeature
Unknown	0	.	GRCh37	1	214753752	214753752	+	IGR	SNP	C	C	A	novel		H3122-AR	H3122	C	C																					26	14	12	22	22	0		A
USH2A	0	.	GRCh37	1	216507423	216507423	+	Intron	SNP	T	T	G	novel		H3122-AR	H3122	T	T																c.785-6427A>C			ENST00000307340		16	11	5	23	23	0	USH2A,intron_variant,,ENST00000307340,NM_206933.2;	G	ENSG00000042781	ENST00000307340	Transcript
ESRRG	0	.	GRCh37	1	217309518	217309518	+	Intron	SNP	A	A	C	novel		H3122-AR	H3122	A	A																c.-230+1491T>G			ENST00000366940		21	18	3	18	18	0	ESRRG,intron_variant,,ENST00000366940,NM_001134285.2;	C	ENSG00000196482	ENST00000366940	Transcript
Unknown	0	.	GRCh37	1	217546826	217546826	+	IGR	SNP	G	G	T	novel		H3122-AR	H3122	G	G																					28	18	10	25	25	0		T
Unknown	0	.	GRCh37	1	218135744	218135744	+	IGR	SNP	C	C	T	novel		H3122-AR	H3122	C	C																					37	17	20	36	36	0		T
Unknown	0	.	GRCh37	1	219462420	219462421	+	IGR	INS	-	-	TTTT	novel		H3122-AR	H3122	-	-																					13	10	3	16	16	0		TTTT
Unknown	0	.	GRCh37	1	219472550	219472550	+	IGR	SNP	C	C	A	novel		H3122-AR	H3122	C	C																					20	12	8	24	24	0		A
Unknown	0	.	GRCh37	1	219648338	219648338	+	IGR	SNP	G	G	C	novel		H3122-AR	H3122	G	G																					41	30	11	36	36	0		C
SLC30A10	0	.	GRCh37	1	219902441	219902441	+	Intron	SNP	C	C	T	novel		H3122-AR	H3122	C	C																n.1597-43367G>A			ENST00000484239		26	23	3	22	22	0	SLC30A10,intron_variant,,ENST00000484239,;	T	ENSG00000196660	ENST00000484239	Transcript
SLC30A10	0	.	GRCh37	1	219926265	219926265	+	Intron	SNP	A	A	C	novel		H3122-AR	H3122	A	A																n.1596+37425T>G			ENST00000484239		39	30	9	22	22	0	SLC30A10,intron_variant,,ENST00000484239,;	C	ENSG00000196660	ENST00000484239	Transcript
RAB3GAP2	0	.	GRCh37	1	220397505	220397505	+	Intron	SNP	A	A	G	novel		H3122-AR	H3122	A	A																c.180+8636T>C			ENST00000358951		27	19	8	21	21	0	RAB3GAP2,intron_variant,,ENST00000358951,NM_012414.3;	G	ENSG00000118873	ENST00000358951	Transcript
Unknown	0	.	GRCh37	1	221166526	221166526	+	IGR	SNP	C	C	G	rs4846677		H3122-AR	H3122	C	C																					35	27	8	18	18	0		G
Unknown	0	.	GRCh37	1	221198486	221198486	+	IGR	SNP	C	C	A	novel		H3122-AR	H3122	C	C																					37	26	11	27	27	0		A
Unknown	0	.	GRCh37	1	221445178	221445178	+	IGR	SNP	G	G	T	novel		H3122-AR	H3122	G	G																					37	32	5	30	30	0		T
Unknown	0	.	GRCh37	1	221741269	221741269	+	IGR	SNP	C	C	A	novel		H3122-AR	H3122	C	C																					35	25	10	28	28	0		A
Unknown	0	.	GRCh37	1	223230107	223230107	+	IGR	SNP	G	G	A	novel		H3122-AR	H3122	G	G																					36	23	13	33	33	0		A
DNAH14	0	.	GRCh37	1	225367513	225367513	+	Intron	SNP	C	C	A	novel		H3122-AR	H3122	C	C																c.5470-5480C>A			ENST00000430092		36	26	10	34	34	0	DNAH14,intron_variant,,ENST00000430092,NM_001373.1;	A	ENSG00000185842	ENST00000430092	Transcript
RP11-396C23.4	0	.	GRCh37	1	226245451	226245451	+	3'Flank	SNP	C	C	T	novel		H3122-AR	H3122	C	C																			ENST00000609423		40	31	9	13	13	0	RP11-396C23.4,downstream_gene_variant,,ENST00000609423,;	T	ENSG00000272562	ENST00000609423	Transcript
RP11-396C23.4	0	.	GRCh37	1	226245455	226245455	+	3'Flank	SNP	A	A	G	novel		H3122-AR	H3122	A	A																			ENST00000609423		39	27	12	12	12	0	RP11-396C23.4,downstream_gene_variant,,ENST00000609423,;	G	ENSG00000272562	ENST00000609423	Transcript
H3F3A	0	.	GRCh37	1	226249711	226249711	+	5'Flank	SNP	T	T	C	novel		H3122-AR	H3122	T	T																			ENST00000366813		26	21	5	15	15	0	H3F3A,upstream_gene_variant,,ENST00000366813,;	C	ENSG00000163041	ENST00000366813	Transcript
WNT3A	0	.	GRCh37	1	228194414	228194414	+	5'Flank	SNP	G	G	C	novel		H3122-AR	H3122	G	G																			ENST00000284523		13	10	3	8	8	0	WNT3A,upstream_gene_variant,,ENST00000284523,NM_033131.3;	C	ENSG00000154342	ENST00000284523	Transcript
OBSCN	0	.	GRCh37	1	228543523	228543523	+	Intron	SNP	C	C	T	novel		H3122-AR	H3122	C	C																c.21532+2760C>T			ENST00000570156		38	29	9	19	19	0	OBSCN,intron_variant,,ENST00000570156,NM_001271223.2;	T	ENSG00000154358	ENST00000570156	Transcript
ACTA1	0	.	GRCh37	1	229565268	229565268	+	3'Flank	SNP	T	T	C	novel		H3122-AR	H3122	T	T																			ENST00000366684		38	27	11	23	23	0	ACTA1,downstream_gene_variant,,ENST00000366684,NM_001100.3;	C	ENSG00000143632	ENST00000366684	Transcript
Unknown	0	.	GRCh37	1	230675426	230675426	+	IGR	SNP	C	C	T	novel		H3122-AR	H3122	C	C																					38	23	15	21	21	0		T
C1orf198	0	.	GRCh37	1	231004150	231004150	+	Missense_Mutation	SNP	T	T	C	novel		H3122-AR	H3122	T	T																c.109A>G	p.Ser37Gly	p.S37G	ENST00000366663	45295	15	12	3	9	9	0	C1orf198,missense_variant,p.Ser37Gly,ENST00000366663,NM_032800.2;	C	ENSG00000119280	ENST00000366663	Transcript
RN7SL837P	0	.	GRCh37	1	231028837	231028837	+	5'Flank	SNP	C	C	T	novel		H3122-AR	H3122	C	C																			ENST00000463010		27	18	9	35	35	0	RN7SL837P,upstream_gene_variant,,ENST00000463010,;	T	ENSG00000240502	ENST00000463010	Transcript
TRIM67	0	.	GRCh37	1	231304426	231304426	+	Intron	SNP	A	A	T	novel		H3122-AR	H3122	A	A																c.1044+4667A>T			ENST00000366653		31	28	3	18	18	0	TRIM67,intron_variant,,ENST00000366653,;	T	ENSG00000119283	ENST00000366653	Transcript
PCNXL2	0	.	GRCh37	1	233302717	233302717	+	Intron	SNP	A	A	T	novel		H3122-AR	H3122	A	A																c.3274-5608T>A			ENST00000258229		38	22	16	29	29	0	PCNXL2,intron_variant,,ENST00000258229,NM_014801.3;	T	ENSG00000135749	ENST00000258229	Transcript
PCNXL2	0	.	GRCh37	1	233364325	233364325	+	Intron	SNP	G	G	C	novel		H3122-AR	H3122	G	G																c.2359-1208C>G			ENST00000258229		19	11	8	18	18	0	PCNXL2,intron_variant,,ENST00000258229,NM_014801.3;	C	ENSG00000135749	ENST00000258229	Transcript
PCNXL2	0	.	GRCh37	1	233364381	233364381	+	Intron	SNP	G	G	A	novel		H3122-AR	H3122	G	G																c.2359-1264C>T			ENST00000258229		22	15	7	17	17	0	PCNXL2,intron_variant,,ENST00000258229,NM_014801.3;	A	ENSG00000135749	ENST00000258229	Transcript
Unknown	0	.	GRCh37	1	233699809	233699809	+	IGR	SNP	A	A	G	novel		H3122-AR	H3122	A	A																					22	17	5	9	9	0		G
KCNK1	0	.	GRCh37	1	233807626	233807626	+	3'UTR	SNP	C	C	G	novel		H3122-AR	H3122	C	C																c.*350C>G			ENST00000366621	45354	30	21	9	14	14	0	KCNK1,3_prime_UTR_variant,,ENST00000366621,NM_002245.3;	G	ENSG00000135750	ENST00000366621	Transcript
Unknown	0	.	GRCh37	1	233991873	233991873	+	IGR	SNP	A	A	C	novel		H3122-AR	H3122	A	A																					32	23	9	22	22	0		C
SLC35F3	0	.	GRCh37	1	234330813	234330813	+	Intron	SNP	G	G	C	novel		H3122-AR	H3122	G	G																c.284-36350G>C			ENST00000366618		52	44	8	24	24	0	SLC35F3,intron_variant,,ENST00000366618,NM_173508.2;	C	ENSG00000183780	ENST00000366618	Transcript
NID1	0	.	GRCh37	1	236143949	236143949	+	Missense_Mutation	SNP	G	G	T	novel		H3122-AR	H3122	G	G																c.3232C>A	p.Leu1078Ile	p.L1078I	ENST00000264187	17/20	33	28	5	22	22	0	NID1,missense_variant,p.Leu1078Ile,ENST00000264187,NM_002508.2;	T	ENSG00000116962	ENST00000264187	Transcript
Unknown	0	.	GRCh37	1	236256741	236256741	+	IGR	SNP	G	G	A	novel		H3122-AR	H3122	G	G																					39	19	20	23	23	0		A
ACTN2	0	.	GRCh37	1	236920807	236920807	+	Missense_Mutation	SNP	C	C	A	novel		H3122-AR	H3122	C	C																c.2176C>A	p.Leu726Met	p.L726M	ENST00000366578	18/21	28	20	8	24	24	0	ACTN2,missense_variant,p.Leu726Met,ENST00000366578,NM_001278344.1,NM_001103.3;	A	ENSG00000077522	ENST00000366578	Transcript
RYR2	0	.	GRCh37	1	237213605	237213605	+	Intron	SNP	G	G	T	novel		H3122-AR	H3122	G	G																c.48+7736G>T			ENST00000366574		28	22	6	35	35	0	RYR2,intron_variant,,ENST00000366574,NM_001035.2;	T	ENSG00000198626	ENST00000366574	Transcript
RYR2	0	.	GRCh37	1	237290579	237290579	+	Intron	SNP	C	C	G	novel		H3122-AR	H3122	C	C																c.48+84710C>G			ENST00000366574		31	19	12	17	17	0	RYR2,intron_variant,,ENST00000366574,NM_001035.2;	G	ENSG00000198626	ENST00000366574	Transcript
RYR2	0	.	GRCh37	1	237406547	237406547	+	Intron	SNP	T	T	G	novel		H3122-AR	H3122	T	T																c.49-27250T>G			ENST00000366574		24	19	5	17	17	0	RYR2,intron_variant,,ENST00000366574,NM_001035.2;	G	ENSG00000198626	ENST00000366574	Transcript
RYR2	0	.	GRCh37	1	237506407	237506407	+	Intron	SNP	C	C	G	rs10925375		H3122-AR	H3122	C	C																c.273+12125C>G			ENST00000366574		17	5	12	22	22	0	RYR2,intron_variant,,ENST00000366574,NM_001035.2;	G	ENSG00000198626	ENST00000366574	Transcript
RYR2	0	.	GRCh37	1	237788727	237788727	+	Intron	SNP	G	G	T	novel		H3122-AR	H3122	G	G																c.6023-234G>T			ENST00000366574		24	19	5	26	26	0	RYR2,intron_variant,,ENST00000366574,NM_001035.2;	T	ENSG00000198626	ENST00000366574	Transcript
RYR2	0	.	GRCh37	1	237993132	237993132	+	Intron	SNP	C	C	A	novel		H3122-AR	H3122	C	C																c.14656-698C>A			ENST00000366574		37	27	10	43	43	0	RYR2,intron_variant,,ENST00000366574,NM_001035.2;	A	ENSG00000198626	ENST00000366574	Transcript
RP11-193H5.1	0	.	GRCh37	1	238024785	238024785	+	5'Flank	SNP	G	G	T	novel		H3122-AR	H3122	G	G																			ENST00000450451		41	29	12	18	18	0	RP11-193H5.1,upstream_gene_variant,,ENST00000450451,;	T	ENSG00000237250	ENST00000450451	Transcript
ZP4	0	.	GRCh37	1	238046780	238046780	+	Intron	SNP	C	C	G	novel		H3122-AR	H3122	C	C																c.1391-634G>C			ENST00000366570		22	17	5	14	14	0	ZP4,intron_variant,,ENST00000366570,NM_021186.3;	G	ENSG00000116996	ENST00000366570	Transcript
RP11-136B18.2	0	.	GRCh37	1	238454280	238454280	+	3'Flank	SNP	G	G	T	novel		H3122-AR	H3122	G	G																			ENST00000422844		29	25	4	20	20	0	RP11-136B18.2,downstream_gene_variant,,ENST00000422844,;	T	ENSG00000234464	ENST00000422844	Transcript
Unknown	0	.	GRCh37	1	238589516	238589516	+	IGR	SNP	C	C	T	novel		H3122-AR	H3122	C	C																					32	25	7	26	26	0		T
CHRM3	0	.	GRCh37	1	239600857	239600857	+	Intron	SNP	G	G	C	novel		H3122-AR	H3122	G	G																n.663+50330G>C			ENST00000468573		33	29	4	17	17	0	CHRM3,intron_variant,,ENST00000468573,;	C	ENSG00000133019	ENST00000468573	Transcript
CHRM3	0	.	GRCh37	1	239689851	239689851	+	Intron	SNP	C	C	A	novel		H3122-AR	H3122	C	C																n.763-19090C>A			ENST00000468573		37	23	14	37	37	0	CHRM3,intron_variant,,ENST00000468573,;	A	ENSG00000133019	ENST00000468573	Transcript
CHRM3	0	.	GRCh37	1	239832537	239832537	+	Intron	SNP	G	G	T	novel		H3122-AR	H3122	G	G																c.-249-8949G>T			ENST00000255380		27	14	13	18	18	0	CHRM3,intron_variant,,ENST00000255380,NM_000740.2;	T	ENSG00000133019	ENST00000255380	Transcript
CHRM3	0	.	GRCh37	1	239924719	239924719	+	Intron	SNP	G	G	T	novel		H3122-AR	H3122	G	G																c.-146-65833G>T			ENST00000255380		31	25	6	25	25	0	CHRM3,intron_variant,,ENST00000255380,NM_000740.2;	T	ENSG00000133019	ENST00000255380	Transcript
RGS7	0	.	GRCh37	1	241240453	241240453	+	Intron	SNP	C	C	A	novel		H3122-AR	H3122	C	C																c.175+21513G>T			ENST00000366565		33	20	13	17	17	0	RGS7,intron_variant,,ENST00000366565,NM_002924.4;	A	ENSG00000182901	ENST00000366565	Transcript
RGS7	0	.	GRCh37	1	241247486	241247486	+	Intron	SNP	A	A	T	novel		H3122-AR	H3122	A	A																c.175+14480T>A			ENST00000366565		38	27	11	40	40	0	RGS7,intron_variant,,ENST00000366565,NM_002924.4;	T	ENSG00000182901	ENST00000366565	Transcript
RP11-435I3.1	0	.	GRCh37	1	242835825	242835825	+	3'Flank	SNP	C	C	G	novel		H3122-AR	H3122	C	C																			ENST00000605697		33	30	3	20	20	0	RP11-435I3.1,downstream_gene_variant,,ENST00000605697,;	G	ENSG00000270859	ENST00000605697	Transcript
Unknown	0	.	GRCh37	1	242863690	242863691	+	IGR	INS	-	-	GAAGGAAGGAAGGAAGGAAGGAAG	novel		H3122-AR	H3122	-	-																					10	5	5	9	9	0		GAAGGAAGGAAGGAAGGAAGGAAG
CEP170	0	.	GRCh37	1	243328887	243328887	+	Nonsense_Mutation	SNP	G	G	T	novel		H3122-AR	H3122	G	G																c.2375C>A	p.Ser792Ter	p.S792*	ENST00000366542	13/20	31	28	3	20	20	0	CEP170,stop_gained,p.Ser792Ter,ENST00000366542,NM_014812.2;	T	ENSG00000143702	ENST00000366542	Transcript
CEP170	0	.	GRCh37	1	243372287	243372287	+	Intron	SNP	T	T	G	novel		H3122-AR	H3122	T	T																c.274+2901A>C			ENST00000366542		20	9	11	14	14	0	CEP170,intron_variant,,ENST00000366542,NM_014812.2;	G	ENSG00000143702	ENST00000366542	Transcript
CEP170	0	.	GRCh37	1	243412154	243412154	+	Intron	SNP	A	A	T	novel		H3122-AR	H3122	A	A																c.-42+6188T>A			ENST00000366542		40	28	12	15	15	0	CEP170,intron_variant,,ENST00000366542,NM_014812.2;	T	ENSG00000143702	ENST00000366542	Transcript
AKT3	0	.	GRCh37	1	243919189	243919190	+	Intron	DNP	CA	CA	AC	novel		H3122-AR	H3122	CA	CA																c.47-60172_47-60171delinsGT			ENST00000366539		40	26	14	35	35	0	AKT3,intron_variant,,ENST00000366539,;	AC	ENSG00000117020	ENST00000366539	Transcript
ENSR00000022858	0	.	GRCh37	1	244045687	244045687	+	IGR	SNP	A	A	G	rs34179968		H3122-AR	H3122	A	A																			ENSR00000022858		42	23	19	20	20	0	,regulatory_region_variant,,ENSR00000022858,;	G		ENSR00000022858	RegulatoryFeature
Unknown	0	.	GRCh37	1	244301569	244301569	+	IGR	SNP	C	C	G	novel		H3122-AR	H3122	C	C																					17	13	4	31	31	0		G
Unknown	0	.	GRCh37	1	244392969	244392969	+	IGR	SNP	G	G	T	novel		H3122-AR	H3122	G	G																					36	23	13	31	31	0		T
KIF26B	0	.	GRCh37	1	245423589	245423590	+	Intron	DEL	TC	TC	-	novel		H3122-AR	H3122	TC	TC																c.465+103605_465+103606del			ENST00000407071		41	34	7	33	33	0	KIF26B,intron_variant,,ENST00000407071,NM_018012.3;	-	ENSG00000162849	ENST00000407071	Transcript
KIF26B	0	.	GRCh37	1	245566947	245566947	+	Intron	SNP	T	T	G	novel		H3122-AR	H3122	T	T																c.1000-15934T>G			ENST00000407071		29	18	11	15	15	0	KIF26B,intron_variant,,ENST00000407071,NM_018012.3;	G	ENSG00000162849	ENST00000407071	Transcript
SMYD3	0	.	GRCh37	1	246436422	246436422	+	Intron	SNP	T	T	C	novel		H3122-AR	H3122	T	T																c.531+54081A>G			ENST00000388985		10	6	4	8	8	0	SMYD3,intron_variant,,ENST00000388985,;	C	ENSG00000185420	ENST00000388985	Transcript
AHCTF1	0	.	GRCh37	1	247022113	247022113	+	Intron	SNP	A	A	T	rs549305502		H3122-AR	H3122	A	A																c.4160-997T>A			ENST00000326225		30	23	7	29	29	0	AHCTF1,intron_variant,,ENST00000326225,NM_015446.4;	T	ENSG00000153207	ENST00000326225	Transcript
Unknown	0	.	GRCh37	1	247442906	247442906	+	IGR	SNP	G	G	A	novel		H3122-AR	H3122	G	G																					28	19	9	22	22	0		A
NLRP3	0	.	GRCh37	1	247596878	247596879	+	Intron	DNP	CT	CT	AA	novel		H3122-AR	H3122	CT	CT																c.2328-527_2328-526delinsAA			ENST00000336119		35	21	14	19	19	0	NLRP3,intron_variant,,ENST00000336119,NM_001127462.2,NM_004895.4,NM_001243133.1;	AA	ENSG00000162711	ENST00000336119	Transcript
HSD17B7P1	0	.	GRCh37	1	247989238	247989238	+	5'Flank	SNP	A	A	G	rs111555024		H3122-AR	H3122	A	A																			ENST00000412419		11	9	2	8	8	0	HSD17B7P1,upstream_gene_variant,,ENST00000412419,;	G	ENSG00000232908	ENST00000412419	Transcript
HSD17B7P1	0	.	GRCh37	1	247993132	247993132	+	3'Flank	SNP	C	C	A	novel		H3122-AR	H3122	C	C																			ENST00000412419		39	34	5	16	16	0	HSD17B7P1,downstream_gene_variant,,ENST00000412419,;	A	ENSG00000232908	ENST00000412419	Transcript
Unknown	0	.	GRCh37	1	248594227	248594227	+	IGR	SNP	T	T	A	novel		H3122-AR	H3122	T	T																					22	19	3	18	18	0		A
OR2AS2P	0	.	GRCh37	1	248662609	248662609	+	3'Flank	SNP	A	A	G	rs2066149		H3122-AR	H3122	A	A																			ENST00000606902		52	40	12	32	32	0	OR2AS2P,downstream_gene_variant,,ENST00000606902,;	G	ENSG00000271934	ENST00000606902	Transcript
Unknown	0	.	GRCh37	1	248826330	248826330	+	IGR	SNP	G	G	A	rs28723599		H3122-AR	H3122	G	G																					35	24	11	25	24	1		A
XX-CR54.3	0	.	GRCh37	1	248888838	248888838	+	5'Flank	SNP	C	C	T	novel		H3122-AR	H3122	C	C																			ENST00000436484		37	20	17	21	21	0	XX-CR54.3,upstream_gene_variant,,ENST00000436484,;	T	ENSG00000232694	ENST00000436484	Transcript
ENSR00000352405	0	.	GRCh37	1	249239246	249239246	+	IGR	SNP	G	G	A	rs370523482		H3122-AR	H3122	G	G																			ENSR00000352405		18	15	3	12	12	0	,regulatory_region_variant,,ENSR00000352405,;	A		ENSR00000352405	RegulatoryFeature
Unknown	0	.	GRCh37	2	513163	513163	+	IGR	SNP	C	C	A	novel		H3122-AR	H3122	C	C																					28	15	13	16	16	0		A
AC092159.2	0	.	GRCh37	2	683011	683011	+	3'Flank	SNP	G	G	T	novel		H3122-AR	H3122	G	G																			ENST00000445418		52	39	13	39	39	0	AC092159.2,downstream_gene_variant,,ENST00000445418,;	T	ENSG00000233296	ENST00000445418	Transcript
SNTG2	0	.	GRCh37	2	1129813	1129817	+	Intron	DEL	AGTGA	AGTGA	-	novel		H3122-AR	H3122	AGTGA	AGTGA																c.326-3493_326-3489del			ENST00000308624		40	36	4	12	12	0	SNTG2,intron_variant,,ENST00000308624,NM_018968.3;	-	ENSG00000172554	ENST00000308624	Transcript
MYT1L	0	.	GRCh37	2	1884473	1884473	+	Intron	SNP	G	G	T	novel		H3122-AR	H3122	G	G																c.2705+5838C>A			ENST00000428368		40	31	9	25	25	0	MYT1L,intron_variant,,ENST00000428368,;	T	ENSG00000186487	ENST00000428368	Transcript
MYT1L	0	.	GRCh37	2	2154180	2154180	+	Intron	SNP	G	G	T	novel		H3122-AR	H3122	G	G																c.-304+22464C>A			ENST00000428368		42	33	9	31	31	0	MYT1L,intron_variant,,ENST00000428368,;	T	ENSG00000186487	ENST00000428368	Transcript
Unknown	0	.	GRCh37	2	2771849	2771849	+	IGR	SNP	G	G	T	novel		H3122-AR	H3122	G	G																					34	25	9	27	27	0		T
AC011995.1	0	.	GRCh37	2	2843949	2843949	+	5'Flank	SNP	G	G	T	novel		H3122-AR	H3122	G	G																			ENST00000452701		47	36	11	36	36	0	AC011995.1,upstream_gene_variant,,ENST00000452701,;	T	ENSG00000237720	ENST00000452701	Transcript
Unknown	0	.	GRCh37	2	3907727	3907727	+	IGR	SNP	G	G	T	novel		H3122-AR	H3122	G	G																					46	38	8	32	32	0		T
Unknown	0	.	GRCh37	2	3955402	3955403	+	IGR	DNP	CA	CA	AG	novel		H3122-AR	H3122	CA	CA																					37	31	6	30	30	0		AG
AC012445.1	0	.	GRCh37	2	4188812	4188812	+	5'Flank	SNP	T	T	A	novel		H3122-AR	H3122	T	T																			ENST00000442831		53	48	5	49	49	0	AC012445.1,upstream_gene_variant,,ENST00000442831,;	A	ENSG00000229550	ENST00000442831	Transcript
Unknown	0	.	GRCh37	2	4365572	4365572	+	IGR	SNP	T	T	A	novel		H3122-AR	H3122	T	T																					44	28	16	33	33	0		A
Unknown	0	.	GRCh37	2	4410309	4410309	+	IGR	SNP	A	A	C	novel		H3122-AR	H3122	A	A																					29	23	6	22	22	0		C
Unknown	0	.	GRCh37	2	4501070	4501070	+	IGR	SNP	C	C	A	novel		H3122-AR	H3122	C	C																					32	29	3	47	47	0		A
Unknown	0	.	GRCh37	2	5475489	5475489	+	IGR	SNP	A	A	G	novel		H3122-AR	H3122	A	A																					34	24	10	33	33	0		G
Unknown	0	.	GRCh37	2	5512953	5512953	+	IGR	SNP	A	A	G	novel		H3122-AR	H3122	A	A																					34	30	4	37	37	0		G
Unknown	0	.	GRCh37	2	5532374	5532374	+	IGR	SNP	G	G	C	rs140233863		H3122-AR	H3122	G	G																					40	32	8	32	32	0		C
Unknown	0	.	GRCh37	2	6029119	6029119	+	IGR	SNP	G	G	T	novel		H3122-AR	H3122	G	G																					40	28	12	32	32	0		T
Unknown	0	.	GRCh37	2	6308226	6308226	+	IGR	SNP	G	G	A	novel		H3122-AR	H3122	G	G																					43	34	9	33	33	0		A
Unknown	0	.	GRCh37	2	7546424	7546424	+	IGR	SNP	C	C	T	novel		H3122-AR	H3122	C	C																					37	30	7	28	28	0		T
Unknown	0	.	GRCh37	2	7833401	7833401	+	IGR	SNP	G	G	C	novel		H3122-AR	H3122	G	G																					38	29	9	39	39	0		C
Unknown	0	.	GRCh37	2	7939411	7939411	+	IGR	SNP	G	G	A	novel		H3122-AR	H3122	G	G																					22	19	3	13	13	0		A
LINC00299	0	.	GRCh37	2	8314211	8314211	+	Intron	SNP	G	G	T	novel		H3122-AR	H3122	G	G																n.713+113257C>A			ENST00000430192		31	24	7	29	29	0	LINC00299,intron_variant,,ENST00000430192,;	T	ENSG00000236790	ENST00000430192	Transcript
AC011747.4	0	.	GRCh37	2	8716632	8716632	+	Intron	SNP	G	G	T	novel		H3122-AR	H3122	G	G																n.586+409C>A			ENST00000454224		37	34	3	22	22	0	AC011747.4,intron_variant,,ENST00000454224,;	T	ENSG00000236008	ENST00000454224	Transcript
MBOAT2	0	.	GRCh37	2	9128888	9128888	+	Intron	SNP	C	C	T	novel		H3122-AR	H3122	C	C																c.75+14781G>A			ENST00000305997		52	37	15	17	17	0	MBOAT2,intron_variant,,ENST00000305997,NM_138799.2;	T	ENSG00000143797	ENST00000305997	Transcript
NOL10	0	.	GRCh37	2	10770692	10770692	+	Intron	SNP	G	G	C	novel		H3122-AR	H3122	G	G																c.1026+13754C>G			ENST00000381685		42	38	4	39	39	0	NOL10,intron_variant,,ENST00000381685,NM_024894.3;	C	ENSG00000115761	ENST00000381685	Transcript
KCNF1	0	.	GRCh37	2	11054648	11054648	+	3'Flank	SNP	T	T	C	novel		H3122-AR	H3122	T	T																			ENST00000295082		53	32	21	28	27	1	KCNF1,downstream_gene_variant,,ENST00000295082,NM_002236.4;	C	ENSG00000162975	ENST00000295082	Transcript
ROCK2	0	.	GRCh37	2	11379187	11379187	+	Intron	SNP	T	T	C	novel		H3122-AR	H3122	T	T																c.463-3099A>G			ENST00000315872		36	25	11	27	27	0	ROCK2,intron_variant,,ENST00000315872,NM_004850.3;	C	ENSG00000134318	ENST00000315872	Transcript
AC096559.1	0	.	GRCh37	2	12084627	12084627	+	Intron	SNP	G	G	T	novel		H3122-AR	H3122	G	G																n.32-63246G>T			ENST00000438292		48	32	16	35	35	0	AC096559.1,intron_variant,,ENST00000438292,;	T	ENSG00000224184	ENST00000438292	Transcript
AC096559.1	0	.	GRCh37	2	12128329	12128329	+	Intron	SNP	A	A	G	novel		H3122-AR	H3122	A	A																n.32-19544A>G			ENST00000438292		46	39	7	40	40	0	AC096559.1,intron_variant,,ENST00000438292,;	G	ENSG00000224184	ENST00000438292	Transcript
AC096559.1	0	.	GRCh37	2	12274040	12274040	+	Intron	SNP	C	C	G	novel		H3122-AR	H3122	C	C																n.198-32824C>G			ENST00000412294		42	35	7	17	17	0	AC096559.1,intron_variant,,ENST00000412294,;	G	ENSG00000224184	ENST00000412294	Transcript
AC096559.1	0	.	GRCh37	2	12515361	12515361	+	Intron	SNP	G	G	T	novel		H3122-AR	H3122	G	G																n.412+66451G>T			ENST00000412294		38	32	6	29	29	0	AC096559.1,intron_variant,,ENST00000412294,;	T	ENSG00000224184	ENST00000412294	Transcript
Unknown	0	.	GRCh37	2	13195323	13195323	+	IGR	SNP	T	T	C	novel		H3122-AR	H3122	T	T																					42	28	14	39	39	0		C
Unknown	0	.	GRCh37	2	13405366	13405366	+	IGR	SNP	C	C	G	novel		H3122-AR	H3122	C	C																					26	20	6	32	32	0		G
LINC00276	0	.	GRCh37	2	14159145	14159145	+	Intron	SNP	G	G	C	novel		H3122-AR	H3122	G	G																n.257-177406C>G			ENST00000417751		35	27	8	27	27	0	LINC00276,intron_variant,,ENST00000417751,;	C	ENSG00000230448	ENST00000417751	Transcript
LINC00276	0	.	GRCh37	2	14268877	14268877	+	Intron	SNP	C	C	A	novel		H3122-AR	H3122	C	C																n.256+188216G>T			ENST00000417751		34	26	8	30	30	0	LINC00276,intron_variant,,ENST00000417751,;	A	ENSG00000230448	ENST00000417751	Transcript
NBAS	0	.	GRCh37	2	15687543	15687543	+	Intron	SNP	C	C	A	novel		H3122-AR	H3122	C	C																c.379+4074G>T			ENST00000281513		39	34	5	33	33	0	NBAS,intron_variant,,ENST00000281513,NM_015909.3;	A	ENSG00000151779	ENST00000281513	Transcript
AC113608.1	0	.	GRCh37	2	15937326	15937326	+	3'Flank	SNP	G	G	T	novel		H3122-AR	H3122	G	G																			ENST00000448379		37	33	4	34	34	0	AC113608.1,downstream_gene_variant,,ENST00000448379,;	T	ENSG00000237326	ENST00000448379	Transcript
AC010880.1	0	.	GRCh37	2	16536858	16536858	+	Intron	SNP	A	A	G	novel		H3122-AR	H3122	A	A																n.83+323A>G			ENST00000427950		35	25	10	20	20	0	AC010880.1,intron_variant,,ENST00000427950,;	G	ENSG00000224400	ENST00000427950	Transcript
AC008069.1	0	.	GRCh37	2	16929217	16929217	+	Intron	SNP	G	G	T	novel		H3122-AR	H3122	G	G																n.57-19066G>T			ENST00000448650		34	27	7	54	54	0	AC008069.1,intron_variant,,ENST00000448650,;	T	ENSG00000223536	ENST00000448650	Transcript
Unknown	0	.	GRCh37	2	17297205	17297205	+	IGR	SNP	A	A	G	rs913252392		H3122-AR	H3122	A	A																					35	32	3	35	35	0		G
Unknown	0	.	GRCh37	2	17372365	17372365	+	IGR	SNP	C	C	A	novel		H3122-AR	H3122	C	C																					44	36	8	52	52	0		A
Unknown	0	.	GRCh37	2	17392927	17392928	+	IGR	DEL	TC	TC	-	novel		H3122-AR	H3122	TC	TC																					41	22	19	32	32	0		-
Unknown	0	.	GRCh37	2	17522833	17522833	+	IGR	SNP	C	C	A	novel		H3122-AR	H3122	C	C																					64	49	15	36	36	0		A
PSMC1P10	0	.	GRCh37	2	17566013	17566013	+	5'Flank	SNP	A	A	G	novel		H3122-AR	H3122	A	A																			ENST00000434820		40	34	6	56	56	0	PSMC1P10,upstream_gene_variant,,ENST00000434820,;	G	ENSG00000236348	ENST00000434820	Transcript
SMC6	0	.	GRCh37	2	17876027	17876027	+	Intron	SNP	T	T	C	novel		H3122-AR	H3122	T	T																c.2678+392A>G			ENST00000448223		35	27	8	50	50	0	SMC6,intron_variant,,ENST00000448223,NM_001142286.1;	C	ENSG00000163029	ENST00000448223	Transcript
SMC6	0	.	GRCh37	2	17883492	17883492	+	Intron	SNP	T	T	C	novel		H3122-AR	H3122	T	T																c.2143-316A>G			ENST00000448223		46	38	8	63	63	0	SMC6,intron_variant,,ENST00000448223,NM_001142286.1;	C	ENSG00000163029	ENST00000448223	Transcript
SMC6	0	.	GRCh37	2	17883504	17883504	+	Intron	SNP	G	G	A	novel		H3122-AR	H3122	G	G																c.2143-328C>T			ENST00000448223		47	39	8	59	59	0	SMC6,intron_variant,,ENST00000448223,NM_001142286.1;	A	ENSG00000163029	ENST00000448223	Transcript
KCNS3	0	.	GRCh37	2	18091312	18091312	+	Intron	SNP	T	T	C	novel		H3122-AR	H3122	T	T																c.-251-7635T>C			ENST00000403915		49	39	10	55	55	0	KCNS3,intron_variant,,ENST00000403915,NM_001282428.1;	C	ENSG00000170745	ENST00000403915	Transcript
KCNS3	0	.	GRCh37	2	18108045	18108045	+	Intron	SNP	A	A	T	novel		H3122-AR	H3122	A	A																c.-59-4172A>T			ENST00000403915		52	49	3	36	36	0	KCNS3,intron_variant,,ENST00000403915,NM_001282428.1;	T	ENSG00000170745	ENST00000403915	Transcript
Unknown	0	.	GRCh37	2	18666359	18666359	+	IGR	SNP	T	T	G	novel		H3122-AR	H3122	T	T																					51	43	8	47	47	0		G
Unknown	0	.	GRCh37	2	18895090	18895090	+	IGR	SNP	G	G	T	novel		H3122-AR	H3122	G	G																					35	28	7	23	23	0		T
AC010096.1	0	.	GRCh37	2	19653401	19653401	+	3'Flank	SNP	G	G	T	novel		H3122-AR	H3122	G	G																			ENST00000443897		56	46	10	50	50	0	AC010096.1,downstream_gene_variant,,ENST00000443897,;	T	ENSG00000234597	ENST00000443897	Transcript
AC010096.2	0	.	GRCh37	2	19677538	19677538	+	Intron	SNP	C	C	A	novel		H3122-AR	H3122	C	C																n.163+2165C>A			ENST00000450628		38	31	7	38	38	0	AC010096.2,intron_variant,,ENST00000450628,;	A	ENSG00000237992	ENST00000450628	Transcript
Unknown	0	.	GRCh37	2	19783199	19783199	+	IGR	SNP	C	C	A	novel		H3122-AR	H3122	C	C																					44	35	9	30	30	0		A
Unknown	0	.	GRCh37	2	19791811	19791811	+	IGR	SNP	T	T	G	novel		H3122-AR	H3122	T	T																					37	29	8	46	46	0		G
WDR35	0	.	GRCh37	2	20108633	20108633	+	3'Flank	SNP	T	T	C	novel		H3122-AR	H3122	T	T																			ENST00000345530		27	21	6	60	60	0	WDR35,downstream_gene_variant,,ENST00000345530,NM_001006657.1;	C	ENSG00000118965	ENST00000345530	Transcript
ENSR00000290017	0	.	GRCh37	2	20611484	20611484	+	IGR	SNP	A	A	C	novel		H3122-AR	H3122	A	A																			ENSR00000290017		42	36	6	22	22	0	,regulatory_region_variant,,ENSR00000290017,;	C		ENSR00000290017	RegulatoryFeature
C2orf43	0	.	GRCh37	2	20915727	20915727	+	Intron	SNP	C	C	A	novel		H3122-AR	H3122	C	C																c.704-14315G>T			ENST00000237822		36	30	6	36	36	0	C2orf43,intron_variant,,ENST00000237822,NM_021925.2;	A	ENSG00000118961	ENST00000237822	Transcript
AC011752.1	0	.	GRCh37	2	21616082	21616082	+	5'Flank	SNP	A	A	G	novel		H3122-AR	H3122	A	A																			ENST00000417609		51	39	12	51	51	0	AC011752.1,upstream_gene_variant,,ENST00000417609,;	G	ENSG00000231204	ENST00000417609	Transcript
AC011752.1	0	.	GRCh37	2	21773872	21773872	+	Intron	SNP	A	A	T	novel		H3122-AR	H3122	A	A																n.401-8872A>T			ENST00000451476		55	42	13	59	59	0	AC011752.1,intron_variant,,ENST00000451476,;	T	ENSG00000231204	ENST00000451476	Transcript
AC067959.1	0	.	GRCh37	2	21889380	21889380	+	Intron	SNP	C	C	T	novel		H3122-AR	H3122	C	C																n.194-132849C>T			ENST00000435237		56	48	8	39	39	0	AC067959.1,intron_variant,,ENST00000435237,;	T	ENSG00000233005	ENST00000435237	Transcript
AC067959.1	0	.	GRCh37	2	22057087	22057087	+	Intron	SNP	G	G	T	novel		H3122-AR	H3122	G	G																n.315+34737G>T			ENST00000435237		57	47	10	37	37	0	AC067959.1,intron_variant,,ENST00000435237,;	T	ENSG00000233005	ENST00000435237	Transcript
AC068490.2	0	.	GRCh37	2	22307319	22307319	+	Intron	SNP	A	A	T	rs937010200		H3122-AR	H3122	A	A																n.201-112611T>A			ENST00000450551		45	34	11	39	39	0	AC068490.2,intron_variant,,ENST00000450551,;	T	ENSG00000231200	ENST00000450551	Transcript
AC068490.2	0	.	GRCh37	2	22465726	22465726	+	Intron	SNP	C	C	A	novel		H3122-AR	H3122	C	C																n.71-31860G>T			ENST00000450551		53	42	11	35	35	0	AC068490.2,intron_variant,,ENST00000450551,;	A	ENSG00000231200	ENST00000450551	Transcript
AC068490.2	0	.	GRCh37	2	22494175	22494175	+	Intron	SNP	C	C	A	novel		H3122-AR	H3122	C	C																n.71-60309G>T			ENST00000450551		43	33	10	34	34	0	AC068490.2,intron_variant,,ENST00000450551,;	A	ENSG00000231200	ENST00000450551	Transcript
AC068490.2	0	.	GRCh37	2	22581853	22581853	+	Intron	SNP	G	G	T	novel		H3122-AR	H3122	G	G																n.71-147987C>A			ENST00000450551		63	54	9	57	57	0	AC068490.2,intron_variant,,ENST00000450551,;	T	ENSG00000231200	ENST00000450551	Transcript
AC096570.1	0	.	GRCh37	2	22765057	22765057	+	3'Flank	SNP	T	T	A	rs917646204		H3122-AR	H3122	T	T																			ENST00000433429		56	52	4	51	51	0	AC096570.1,downstream_gene_variant,,ENST00000433429,;	A	ENSG00000233587	ENST00000433429	Transcript
Unknown	0	.	GRCh37	2	23021612	23021612	+	IGR	SNP	T	T	A	novel		H3122-AR	H3122	T	T																					62	50	12	62	62	0		A
Unknown	0	.	GRCh37	2	23138573	23138573	+	IGR	SNP	G	G	C	novel		H3122-AR	H3122	G	G																					51	47	4	47	47	0		C
AC016768.1	0	.	GRCh37	2	23245679	23245679	+	Intron	SNP	A	A	T	novel		H3122-AR	H3122	A	A																n.411-2415T>A			ENST00000421581		51	41	10	31	31	0	AC016768.1,intron_variant,,ENST00000421581,;	T	ENSG00000232451	ENST00000421581	Transcript
Unknown	0	.	GRCh37	2	23592599	23592599	+	IGR	SNP	G	G	T	novel		H3122-AR	H3122	G	G																					62	55	7	66	66	0		T
ATAD2B	0	.	GRCh37	2	24051144	24051144	+	Intron	SNP	C	C	G	novel		H3122-AR	H3122	C	C																c.1819+575G>C			ENST00000238789		48	35	13	35	35	0	ATAD2B,intron_variant,,ENST00000238789,NM_001242338.1,NM_017552.2;	G	ENSG00000119778	ENST00000238789	Transcript
ITSN2	0	.	GRCh37	2	24572304	24572304	+	Intron	SNP	C	C	T	novel		H3122-AR	H3122	C	C																c.-34+10869G>A			ENST00000355123		52	40	12	52	52	0	ITSN2,intron_variant,,ENST00000355123,NM_006277.2;	T	ENSG00000198399	ENST00000355123	Transcript
Unknown	0	.	GRCh37	2	24609015	24609015	+	IGR	SNP	C	C	G	novel		H3122-AR	H3122	C	C																					50	41	9	49	49	0		G
NCOA1	0	.	GRCh37	2	24974127	24974127	+	Intron	SNP	A	A	C	novel		H3122-AR	H3122	A	A																c.3707-724A>C			ENST00000406961		32	26	6	17	16	1	NCOA1,intron_variant,,ENST00000406961,;	C	ENSG00000084676	ENST00000406961	Transcript
CENPO	0	.	GRCh37	2	25025823	25025823	+	Intron	SNP	G	G	C	novel		H3122-AR	H3122	G	G																c.216+3110G>C			ENST00000380834		35	19	16	47	46	1	CENPO,intron_variant,,ENST00000380834,;	C	ENSG00000138092	ENST00000380834	Transcript
EFR3B	0	.	GRCh37	2	25281631	25281631	+	Intron	SNP	G	G	C	novel		H3122-AR	H3122	G	G																c.7+16443G>C			ENST00000403714		21	13	8	13	13	0	EFR3B,intron_variant,,ENST00000403714,NM_014971.1;	C	ENSG00000084710	ENST00000403714	Transcript
Unknown	0	.	GRCh37	2	25910863	25910863	+	IGR	SNP	T	T	C	rs374038126		H3122-AR	H3122	T	T																					33	28	5	15	15	0		C
AC010150.2	0	.	GRCh37	2	25946202	25946202	+	3'Flank	SNP	C	C	A	novel		H3122-AR	H3122	C	C																			ENST00000410138		32	21	11	12	12	0	AC010150.2,downstream_gene_variant,,ENST00000410138,;	A	ENSG00000222070	ENST00000410138	Transcript
BRE	0	.	GRCh37	2	28269113	28269113	+	Intron	SNP	G	G	T	novel		H3122-AR	H3122	G	G																c.570+447G>T			ENST00000344773		197	191	6	47	47	0	BRE,intron_variant,,ENST00000344773,NM_004899.4;	T	ENSG00000158019	ENST00000344773	Transcript
BRE	0	.	GRCh37	2	28346912	28346912	+	Intron	SNP	G	G	T	novel		H3122-AR	H3122	G	G																c.571-5226G>T			ENST00000344773		172	164	8	36	36	0	BRE,intron_variant,,ENST00000344773,NM_004899.4;	T	ENSG00000158019	ENST00000344773	Transcript
PLB1	0	.	GRCh37	2	28753187	28753187	+	Intron	SNP	G	G	T	novel		H3122-AR	H3122	G	G																c.468+541G>T			ENST00000327757		264	251	13	44	44	0	PLB1,intron_variant,,ENST00000327757,NM_153021.4;	T	ENSG00000163803	ENST00000327757	Transcript
SPDYA	0	.	GRCh37	2	29050231	29050231	+	Intron	SNP	T	T	C	novel		H3122-AR	H3122	T	T																c.381-1783T>C			ENST00000334056		180	42	138	32	32	0	SPDYA,intron_variant,,ENST00000334056,NM_182756.3;	C	ENSG00000163806	ENST00000334056	Transcript
AC105398.3	0	.	GRCh37	2	29316698	29316698	+	3'Flank	SNP	T	T	C	rs367795400		H3122-AR	H3122	T	T																			ENST00000446073		37	20	17	23	23	0	AC105398.3,downstream_gene_variant,,ENST00000446073,;	C	ENSG00000229224	ENST00000446073	Transcript
ALK	0	.	GRCh37	2	29423672	29423673	+	Intron	INS	-	-	AC	novel		H3122-AR	H3122	-	-																c.3939-3131_3939-3130insGT			ENST00000389048		109	104	5	16	16	0	ALK,intron_variant,,ENST00000389048,NM_004304.4;	AC	ENSG00000171094	ENST00000389048	Transcript
ALK	0	.	GRCh37	2	29705805	29705805	+	Intron	SNP	G	G	C	novel		H3122-AR	H3122	G	G																c.1154+48976C>G			ENST00000389048		61	50	11	44	44	0	ALK,intron_variant,,ENST00000389048,NM_004304.4;	C	ENSG00000171094	ENST00000389048	Transcript
ENSR00000114828	0	.	GRCh37	2	30644869	30644869	+	IGR	SNP	C	C	T	novel		H3122-AR	H3122	C	C																			ENSR00000114828		59	45	14	37	37	0	,regulatory_region_variant,,ENSR00000114828,;	T		ENSR00000114828	RegulatoryFeature
Unknown	0	.	GRCh37	2	31838640	31838640	+	IGR	SNP	A	A	T	novel		H3122-AR	H3122	A	A																					36	30	6	29	29	0		T
LTBP1	0	.	GRCh37	2	33418682	33418682	+	Intron	SNP	C	C	G	novel		H3122-AR	H3122	C	C																c.1701+4764C>G			ENST00000404816		58	39	19	24	24	0	LTBP1,intron_variant,,ENST00000404816,;	G	ENSG00000049323	ENST00000404816	Transcript
Unknown	0	.	GRCh37	2	33631349	33631349	+	IGR	SNP	T	T	C	novel		H3122-AR	H3122	T	T																					41	33	8	30	30	0		C
RASGRP3	0	.	GRCh37	2	33714727	33714727	+	Intron	SNP	C	C	A	novel		H3122-AR	H3122	C	C																c.-261+12953C>A			ENST00000403687		48	32	16	21	21	0	RASGRP3,intron_variant,,ENST00000403687,NM_001139488.1;	A	ENSG00000152689	ENST00000403687	Transcript
AC073218.1	0	.	GRCh37	2	34615167	34615167	+	Intron	SNP	G	G	A	rs767175436		H3122-AR	H3122	G	G																n.475+5531G>A			ENST00000422558		46	28	18	33	33	0	AC073218.1,intron_variant,,ENST00000422558,;	A	ENSG00000226785	ENST00000422558	Transcript
AC012593.1	0	.	GRCh37	2	35162534	35162534	+	Intron	SNP	A	A	G	novel		H3122-AR	H3122	A	A																n.115+105975A>G			ENST00000588944		29	22	7	19	19	0	AC012593.1,intron_variant,,ENST00000588944,;	G	ENSG00000226994	ENST00000588944	Transcript
Unknown	0	.	GRCh37	2	36397687	36397687	+	IGR	SNP	G	G	A	rs527649294		H3122-AR	H3122	G	G																					47	34	13	41	41	0		A
EIF2AK2	0	.	GRCh37	2	37367753	37367753	+	Intron	SNP	G	G	C	novel		H3122-AR	H3122	G	G																c.390-853C>G			ENST00000233057		37	32	5	20	19	1	EIF2AK2,intron_variant,,ENST00000233057,NM_001135651.2;	C	ENSG00000055332	ENST00000233057	Transcript
Unknown	0	.	GRCh37	2	38489099	38489099	+	IGR	SNP	C	C	T	novel		H3122-AR	H3122	C	C																					49	33	16	33	33	0		T
ARHGEF33	0	.	GRCh37	2	39118870	39118870	+	Intron	SNP	G	G	C	rs879650344		H3122-AR	H3122	G	G																c.-159+1743G>C			ENST00000409978		30	23	7	21	21	0	ARHGEF33,intron_variant,,ENST00000409978,;	C	ENSG00000214694	ENST00000409978	Transcript
Unknown	0	.	GRCh37	2	39392929	39392929	+	IGR	SNP	C	C	T	novel		H3122-AR	H3122	C	C																					33	28	5	33	33	0		T
AC007246.3	0	.	GRCh37	2	39746896	39746896	+	Intron	SNP	T	T	C	novel		H3122-AR	H3122	T	T																n.538+1045T>C			ENST00000449569		44	36	8	33	33	0	AC007246.3,intron_variant,,ENST00000449569,;	C	ENSG00000231312	ENST00000449569	Transcript
SLC8A1-AS1	0	.	GRCh37	2	40219967	40219967	+	Intron	SNP	A	A	C	novel		H3122-AR	H3122	A	A																n.132+69938A>C			ENST00000418854		133	124	9	41	41	0	SLC8A1-AS1,intron_variant,,ENST00000418854,;	C	ENSG00000227028	ENST00000418854	Transcript
SLC8A1-AS1	0	.	GRCh37	2	40260733	40260733	+	Intron	SNP	G	G	C	novel		H3122-AR	H3122	G	G																n.133-71316G>C			ENST00000418854		178	168	10	44	44	0	SLC8A1-AS1,intron_variant,,ENST00000418854,;	C	ENSG00000227028	ENST00000418854	Transcript
SLC8A1	0	.	GRCh37	2	40415307	40415307	+	Intron	SNP	C	C	T	rs10207018		H3122-AR	H3122	C	C																c.1809-9674G>A			ENST00000403092		169	40	129	55	51	4	SLC8A1,intron_variant,,ENST00000403092,;	T	ENSG00000183023	ENST00000403092	Transcript
SLC8A1	0	.	GRCh37	2	40464696	40464696	+	Intron	SNP	T	T	C	rs558085175		H3122-AR	H3122	T	T																c.1809-59063A>G			ENST00000403092		134	38	96	22	21	1	SLC8A1,intron_variant,,ENST00000403092,;	C	ENSG00000183023	ENST00000403092	Transcript
SLC8A1	0	.	GRCh37	2	40465209	40465209	+	Intron	DEL	C	C	-	novel		H3122-AR	H3122	C	C																c.1809-59576del			ENST00000403092		193	146	47	39	39	0	SLC8A1,intron_variant,,ENST00000403092,;	-	ENSG00000183023	ENST00000403092	Transcript
SLC8A1	0	.	GRCh37	2	40498557	40498557	+	Intron	SNP	G	G	T	novel		H3122-AR	H3122	G	G																c.1809-92924C>A			ENST00000403092		145	141	4	25	25	0	SLC8A1,intron_variant,,ENST00000403092,;	T	ENSG00000183023	ENST00000403092	Transcript
SLC8A1	0	.	GRCh37	2	40507368	40507368	+	Intron	SNP	A	A	G	novel		H3122-AR	H3122	A	A																c.1809-101735T>C			ENST00000403092		98	90	8	26	26	0	SLC8A1,intron_variant,,ENST00000403092,;	G	ENSG00000183023	ENST00000403092	Transcript
SLC8A1	0	.	GRCh37	2	40575916	40575916	+	Intron	SNP	A	A	T	novel		H3122-AR	H3122	A	A																c.1808+79697T>A			ENST00000403092		220	205	15	55	55	0	SLC8A1,intron_variant,,ENST00000403092,;	T	ENSG00000183023	ENST00000403092	Transcript
SLC8A1	0	.	GRCh37	2	40592859	40592859	+	Intron	SNP	G	G	C	novel		H3122-AR	H3122	G	G																c.1808+62754C>G			ENST00000403092		189	49	140	47	47	0	SLC8A1,intron_variant,,ENST00000403092,;	C	ENSG00000183023	ENST00000403092	Transcript
SLC8A1	0	.	GRCh37	2	40603303	40603303	+	Intron	SNP	T	T	C	rs4571097		H3122-AR	H3122	T	T																c.1808+52310A>G			ENST00000403092		179	33	146	34	32	2	SLC8A1,intron_variant,,ENST00000403092,;	C	ENSG00000183023	ENST00000403092	Transcript
SLC8A1	0	.	GRCh37	2	40611239	40611239	+	Intron	SNP	G	G	A	rs6746987		H3122-AR	H3122	G	G																c.1808+44374C>T			ENST00000403092		145	25	120	51	48	3	SLC8A1,intron_variant,,ENST00000403092,;	A	ENSG00000183023	ENST00000403092	Transcript
SLC8A1	0	.	GRCh37	2	40725423	40725423	+	Intron	SNP	C	C	T	novel		H3122-AR	H3122	C	C																c.-22+14066G>A			ENST00000403092		169	49	120	46	46	0	SLC8A1,intron_variant,,ENST00000403092,;	T	ENSG00000183023	ENST00000403092	Transcript
SLC8A1	0	.	GRCh37	2	40825744	40825744	+	Intron	SNP	C	C	T	rs144298115		H3122-AR	H3122	C	C																c.-25+12326G>A			ENST00000405269		176	168	8	43	43	0	SLC8A1,intron_variant,,ENST00000405269,;	T	ENSG00000183023	ENST00000405269	Transcript
Unknown	0	.	GRCh37	2	40876330	40876330	+	IGR	SNP	C	C	A	novel		H3122-AR	H3122	C	C																					181	157	24	44	44	0		A
AC007317.1	0	.	GRCh37	2	40970862	40970863	+	5'Flank	INS	-	-	T	novel		H3122-AR	H3122	-	-																			ENST00000420187		147	138	9	44	44	0	AC007317.1,upstream_gene_variant,,ENST00000420187,;	T	ENSG00000233128	ENST00000420187	Transcript
AC007317.1	0	.	GRCh37	2	40970864	40970864	+	5'Flank	SNP	G	G	A	novel		H3122-AR	H3122	G	G																			ENST00000420187		147	138	9	44	44	0	AC007317.1,upstream_gene_variant,,ENST00000420187,;	A	ENSG00000233128	ENST00000420187	Transcript
AC007317.1	0	.	GRCh37	2	40975289	40975289	+	Intron	SNP	C	C	T	novel		H3122-AR	H3122	C	C																n.166+1497C>T			ENST00000420187		146	135	11	28	28	0	AC007317.1,intron_variant,,ENST00000420187,;	T	ENSG00000233128	ENST00000420187	Transcript
AC007317.1	0	.	GRCh37	2	40975887	40975887	+	Intron	SNP	C	C	G	novel		H3122-AR	H3122	C	C																n.166+2095C>G			ENST00000420187		129	116	13	23	23	0	AC007317.1,intron_variant,,ENST00000420187,;	G	ENSG00000233128	ENST00000420187	Transcript
AC007317.1	0	.	GRCh37	2	40976640	40976640	+	Intron	SNP	C	C	T	rs17482155		H3122-AR	H3122	C	C																n.166+2848C>T			ENST00000420187		157	144	13	37	37	0	AC007317.1,intron_variant,,ENST00000420187,;	T	ENSG00000233128	ENST00000420187	Transcript
AC007317.1	0	.	GRCh37	2	40977028	40977028	+	Intron	DEL	C	C	-	novel		H3122-AR	H3122	C	C																n.166+3236del			ENST00000420187		196	172	24	43	43	0	AC007317.1,intron_variant,,ENST00000420187,;	-	ENSG00000233128	ENST00000420187	Transcript
AC007317.1	0	.	GRCh37	2	40977169	40977169	+	Intron	SNP	C	C	G	novel		H3122-AR	H3122	C	C																n.166+3377C>G			ENST00000420187		204	191	13	43	43	0	AC007317.1,intron_variant,,ENST00000420187,;	G	ENSG00000233128	ENST00000420187	Transcript
AC007317.1	0	.	GRCh37	2	40981215	40981215	+	Intron	SNP	A	A	G	rs865842383		H3122-AR	H3122	A	A																n.167-491A>G			ENST00000420187		138	124	14	32	31	1	AC007317.1,intron_variant,,ENST00000420187,;	G	ENSG00000233128	ENST00000420187	Transcript
Unknown	0	.	GRCh37	2	41118737	41118737	+	IGR	SNP	T	T	G	rs77490311		H3122-AR	H3122	T	T																					133	37	96	21	21	0		G
Unknown	0	.	GRCh37	2	41134575	41134575	+	IGR	SNP	C	C	A	rs12712722		H3122-AR	H3122	C	C																					164	40	124	25	25	0		A
Unknown	0	.	GRCh37	2	41167016	41167017	+	IGR	INS	-	-	AAAAAA	rs566461666		H3122-AR	H3122	-	-																					88	36	52	23	22	1		AAAAAA
Unknown	0	.	GRCh37	2	41175637	41175637	+	IGR	SNP	T	T	C	novel		H3122-AR	H3122	T	T																					162	154	8	33	33	0		C
Unknown	0	.	GRCh37	2	41340325	41340325	+	IGR	SNP	C	C	T	rs4577326		H3122-AR	H3122	C	C																					163	44	119	39	38	1		T
Unknown	0	.	GRCh37	2	41353925	41353925	+	IGR	SNP	T	T	G	novel		H3122-AR	H3122	T	T																					230	217	13	33	33	0		G
Unknown	0	.	GRCh37	2	41516946	41516946	+	IGR	SNP	T	T	G	rs11682578		H3122-AR	H3122	T	T																					153	32	121	32	32	0		G
Unknown	0	.	GRCh37	2	41533913	41533913	+	IGR	SNP	T	T	C	rs1023631		H3122-AR	H3122	T	T																					174	43	131	43	42	1		C
Unknown	0	.	GRCh37	2	41675069	41675069	+	IGR	SNP	T	T	C	rs7560527		H3122-AR	H3122	T	T																					157	41	116	38	36	2		C
Unknown	0	.	GRCh37	2	41742133	41742133	+	IGR	SNP	T	T	C	rs13403836		H3122-AR	H3122	T	T																					157	49	108	48	47	1		C
Unknown	0	.	GRCh37	2	41742490	41742490	+	IGR	DEL	G	G	-	rs371539374		H3122-AR	H3122	G	G																					99	24	75	30	30	0		-
Unknown	0	.	GRCh37	2	41771018	41771019	+	IGR	DNP	CA	CA	TG	rs386645332		H3122-AR	H3122	CA	CA																					213	51	162	38	36	2		TG
Unknown	0	.	GRCh37	2	41786919	41786919	+	IGR	SNP	G	G	A	rs111610007		H3122-AR	H3122	G	G																					180	32	148	40	38	2		A
Unknown	0	.	GRCh37	2	41793642	41793642	+	IGR	SNP	C	C	A	rs7575088		H3122-AR	H3122	C	C																					147	38	109	27	25	2		A
Unknown	0	.	GRCh37	2	41839257	41839257	+	IGR	SNP	A	A	G	novel		H3122-AR	H3122	A	A																					183	127	56	42	42	0		G
Unknown	0	.	GRCh37	2	41845070	41845070	+	IGR	SNP	C	C	A	novel		H3122-AR	H3122	C	C																					157	152	5	26	26	0		A
Unknown	0	.	GRCh37	2	41902807	41902807	+	IGR	SNP	A	A	T	novel		H3122-AR	H3122	A	A																					163	114	49	36	36	0		T
Unknown	0	.	GRCh37	2	41936183	41936183	+	IGR	SNP	T	T	C	rs6747554		H3122-AR	H3122	T	T																					188	48	140	30	29	1		C
Unknown	0	.	GRCh37	2	41967111	41967111	+	IGR	DEL	A	A	-	rs35781785		H3122-AR	H3122	A	A																					98	43	55	30	30	0		-
Unknown	0	.	GRCh37	2	41992311	41992311	+	IGR	SNP	T	T	C	rs10197603		H3122-AR	H3122	T	T																					192	39	153	36	35	1		C
LDHAP3	0	.	GRCh37	2	42043732	42043732	+	5'Flank	SNP	C	C	T	rs4371398		H3122-AR	H3122	C	C																			ENST00000448312		174	46	128	22	21	1	LDHAP3,upstream_gene_variant,,ENST00000448312,;	T	ENSG00000236090	ENST00000448312	Transcript
AC009413.2	0	.	GRCh37	2	42072526	42072526	+	3'Flank	SNP	C	C	T	rs56678387		H3122-AR	H3122	C	C																			ENST00000414823		211	46	165	39	37	2	AC009413.2,downstream_gene_variant,,ENST00000414823,;	T	ENSG00000236533	ENST00000414823	Transcript
C2orf91	0	.	GRCh37	2	42166453	42166453	+	Intron	SNP	A	A	G	rs35824654		H3122-AR	H3122	A	A																c.386-700T>C			ENST00000378711		102	34	68	25	24	1	C2orf91,intron_variant,,ENST00000378711,NM_001242815.1;	G	ENSG00000205086	ENST00000378711	Transcript
Unknown	0	.	GRCh37	2	42200171	42200171	+	IGR	SNP	A	A	T	novel		H3122-AR	H3122	A	A																					199	188	11	57	57	0		T
AC013480.2	0	.	GRCh37	2	42241511	42241511	+	3'Flank	DEL	A	A	-	novel		H3122-AR	H3122	A	A																			ENST00000451514		60	50	10	18	18	0	AC013480.2,downstream_gene_variant,,ENST00000451514,;	-	ENSG00000226398	ENST00000451514	Transcript
AC013480.2	0	.	GRCh37	2	42241513	42241559	+	3'Flank	DEL	CTCCCTCCCGGACTGGGCGGCTGGCCGGGCGGGGGGCTGACCCCCCA	CTCCCTCCCGGACTGGGCGGCTGGCCGGGCGGGGGGCTGACCCCCCA	-	novel		H3122-AR	H3122	CTCCCTCCCGGACTGGGCGGCTGGCCGGGCGGGGGGCTGACCCCCCA	CTCCCTCCCGGACTGGGCGGCTGGCCGGGCGGGGGGCTGACCCCCCA																			ENST00000451514		68	58	10	21	21	0	AC013480.2,downstream_gene_variant,,ENST00000451514,;	-	ENSG00000226398	ENST00000451514	Transcript
Unknown	0	.	GRCh37	2	42260127	42260127	+	IGR	SNP	C	C	T	rs1040137267		H3122-AR	H3122	C	C																					116	110	6	21	21	0		T
EML4	0	.	GRCh37	2	42420890	42420890	+	Intron	SNP	A	A	G	rs2719137		H3122-AR	H3122	A	A																c.25+24114A>G			ENST00000318522		205	46	159	29	28	1	EML4,intron_variant,,ENST00000318522,NM_019063.3;	G	ENSG00000143924	ENST00000318522	Transcript
EML4	0	.	GRCh37	2	42486866	42486866	+	Intron	SNP	T	T	C	rs13001859		H3122-AR	H3122	T	T																c.339-1395T>C			ENST00000318522		72	62	10	14	14	0	EML4,intron_variant,,ENST00000318522,NM_019063.3;	C	ENSG00000143924	ENST00000318522	Transcript
EML4	0	.	GRCh37	2	42486870	42486870	+	Intron	SNP	T	T	C	rs11408947		H3122-AR	H3122	T	T																c.339-1391T>C			ENST00000318522		72	62	10	14	14	0	EML4,intron_variant,,ENST00000318522,NM_019063.3;	C	ENSG00000143924	ENST00000318522	Transcript
EML4	0	.	GRCh37	2	42523612	42523613	+	Intron	DEL	TA	TA	-	rs10604697		H3122-AR	H3122	TA	TA																c.1489+958_1489+959del			ENST00000318522		211	202	9	52	52	0	EML4,intron_variant,,ENST00000318522,NM_019063.3;	-	ENSG00000143924	ENST00000318522	Transcript
Unknown	0	.	GRCh37	2	44275718	44275718	+	IGR	SNP	G	G	C	novel		H3122-AR	H3122	G	G																					51	43	8	41	41	0		C
PPM1B	0	.	GRCh37	2	44423370	44423370	+	Intron	SNP	C	C	T	novel		H3122-AR	H3122	C	C																c.-14-4955C>T			ENST00000282412		43	32	11	36	36	0	PPM1B,intron_variant,,ENST00000282412,NM_002706.4;	T	ENSG00000138032	ENST00000282412	Transcript
Unknown	0	.	GRCh37	2	45058325	45058325	+	IGR	SNP	C	C	A	novel		H3122-AR	H3122	C	C																					45	32	13	29	29	0		A
PRKCE	0	.	GRCh37	2	45897167	45897167	+	Intron	SNP	A	A	T	rs187936937		H3122-AR	H3122	A	A																c.348+17580A>T			ENST00000306156		52	36	16	27	27	0	PRKCE,intron_variant,,ENST00000306156,NM_005400.2;	T	ENSG00000171132	ENST00000306156	Transcript
RN7SKP119	0	.	GRCh37	2	47588531	47588531	+	5'Flank	SNP	C	C	A	novel		H3122-AR	H3122	C	C																			ENST00000410753		64	53	11	27	27	0	RN7SKP119,upstream_gene_variant,,ENST00000410753,;	A	ENSG00000222685	ENST00000410753	Transcript
AC079807.4	0	.	GRCh37	2	48408908	48408908	+	Intron	SNP	A	A	G	novel		H3122-AR	H3122	A	A																n.57-1311T>C			ENST00000447571		35	30	5	21	21	0	AC079807.4,intron_variant,,ENST00000447571,;	G	ENSG00000230773	ENST00000447571	Transcript
PPP1R21	0	.	GRCh37	2	48726064	48726064	+	Intron	SNP	G	G	T	novel		H3122-AR	H3122	G	G																c.1935+190G>T			ENST00000294952		41	30	11	35	35	0	PPP1R21,intron_variant,,ENST00000294952,NM_001135629.2;	T	ENSG00000162869	ENST00000294952	Transcript
STON1-GTF2A1L	0	.	GRCh37	2	48873670	48873670	+	Missense_Mutation	SNP	A	A	C	novel		H3122-AR	H3122	A	A																c.2579A>C	p.Gln860Pro	p.Q860P	ENST00000394754	45515	38	31	7	21	21	0	STON1-GTF2A1L,missense_variant,p.Gln860Pro,ENST00000394754,NM_172311.2;	C	ENSG00000068781	ENST00000394754	Transcript
Unknown	0	.	GRCh37	2	49022420	49022420	+	IGR	SNP	A	A	G	novel		H3122-AR	H3122	A	A																					46	33	13	28	28	0		G
Unknown	0	.	GRCh37	2	49034803	49034803	+	IGR	SNP	T	T	A	novel		H3122-AR	H3122	T	T																					36	31	5	40	40	0		A
Unknown	0	.	GRCh37	2	49419342	49419342	+	IGR	SNP	G	G	A	novel		H3122-AR	H3122	G	G																					43	32	11	40	40	0		A
Unknown	0	.	GRCh37	2	49520680	49520680	+	IGR	SNP	T	T	C	novel		H3122-AR	H3122	T	T																					40	34	6	41	40	1		C
Unknown	0	.	GRCh37	2	49573858	49573858	+	IGR	SNP	C	C	A	novel		H3122-AR	H3122	C	C																					38	25	13	35	35	0		A
Unknown	0	.	GRCh37	2	49579024	49579024	+	IGR	SNP	C	C	A	novel		H3122-AR	H3122	C	C																					51	36	15	44	44	0		A
Unknown	0	.	GRCh37	2	49944458	49944458	+	IGR	SNP	C	C	A	novel		H3122-AR	H3122	C	C																					42	37	5	36	36	0		A
Unknown	0	.	GRCh37	2	50051504	50051504	+	IGR	SNP	G	G	T	novel		H3122-AR	H3122	G	G																					52	49	3	31	31	0		T
NRXN1	0	.	GRCh37	2	50400318	50400318	+	Intron	SNP	C	C	A	rs1024613047		H3122-AR	H3122	C	C																c.3666+63609G>T			ENST00000404971		38	30	8	26	26	0	NRXN1,intron_variant,,ENST00000404971,NM_001135659.1;	A	ENSG00000179915	ENST00000404971	Transcript
NRXN1	0	.	GRCh37	2	51076540	51076540	+	Intron	SNP	C	C	T	novel		H3122-AR	H3122	C	C																c.931+72467G>A			ENST00000404971		53	41	12	39	39	0	NRXN1,intron_variant,,ENST00000404971,NM_001135659.1;	T	ENSG00000179915	ENST00000404971	Transcript
AC007682.1	0	.	GRCh37	2	51448913	51448913	+	Intron	SNP	C	C	A	novel		H3122-AR	H3122	C	C																n.515-106614C>A			ENST00000440698		46	35	11	31	31	0	AC007682.1,intron_variant,,ENST00000440698,;	A	ENSG00000231918	ENST00000440698	Transcript
AC007682.1	0	.	GRCh37	2	51908933	51908933	+	Intron	SNP	C	C	A	novel		H3122-AR	H3122	C	C																n.754-80294C>A			ENST00000440698		46	34	12	38	38	0	AC007682.1,intron_variant,,ENST00000440698,;	A	ENSG00000231918	ENST00000440698	Transcript
AC007682.1	0	.	GRCh37	2	52314717	52314717	+	Intron	SNP	A	A	G	novel		H3122-AR	H3122	A	A																n.879+226091A>G			ENST00000440698		23	19	4	35	35	0	AC007682.1,intron_variant,,ENST00000440698,;	G	ENSG00000231918	ENST00000440698	Transcript
AC007682.1	0	.	GRCh37	2	52452345	52452345	+	Intron	SNP	G	G	T	novel		H3122-AR	H3122	G	G																n.880-91025G>T			ENST00000440698		37	31	6	36	36	0	AC007682.1,intron_variant,,ENST00000440698,;	T	ENSG00000231918	ENST00000440698	Transcript
AC007682.1	0	.	GRCh37	2	52467303	52467303	+	Intron	SNP	C	C	T	rs187364096		H3122-AR	H3122	C	C																n.880-76067C>T			ENST00000440698		38	30	8	27	27	0	AC007682.1,intron_variant,,ENST00000440698,;	T	ENSG00000231918	ENST00000440698	Transcript
Unknown	0	.	GRCh37	2	53565999	53565999	+	IGR	SNP	T	T	C	novel		H3122-AR	H3122	T	T																					39	29	10	40	40	0		C
GPR75-ASB3	0	.	GRCh37	2	53865145	53865145	+	Intron	SNP	C	C	A	novel		H3122-AR	H3122	C	C																c.1347-33093G>T			ENST00000406053		40	30	10	37	37	0	GPR75-ASB3,intron_variant,,ENST00000406053,;	A	ENSG00000115239	ENST00000406053	Transcript
GPR75-ASB3	0	.	GRCh37	2	53964796	53964796	+	Intron	SNP	G	G	T	novel		H3122-AR	H3122	G	G																c.470-8089C>A			ENST00000352846		22	14	8	20	20	0	GPR75-ASB3,intron_variant,,ENST00000352846,NM_001164165.1;	T	ENSG00000115239	ENST00000352846	Transcript
ACYP2	0	.	GRCh37	2	54487815	54487815	+	Intron	SNP	T	T	G	novel		H3122-AR	H3122	T	T																c.186-44010T>G			ENST00000394666		49	36	13	33	32	1	ACYP2,intron_variant,,ENST00000394666,NM_138448.3;	G	ENSG00000170634	ENST00000394666	Transcript
SPTBN1	0	.	GRCh37	2	54765967	54765967	+	Intron	SNP	A	A	C	novel		H3122-AR	H3122	A	A																c.148+12264A>C			ENST00000356805		49	38	11	46	46	0	SPTBN1,intron_variant,,ENST00000356805,NM_003128.2;	C	ENSG00000115306	ENST00000356805	Transcript
SPTBN1	0	.	GRCh37	2	54790727	54790727	+	Intron	SNP	A	A	T	novel		H3122-AR	H3122	A	A																c.149-35502A>T			ENST00000356805		10	7	3	8	8	0	SPTBN1,intron_variant,,ENST00000356805,NM_003128.2;	T	ENSG00000115306	ENST00000356805	Transcript
CCDC85A	0	.	GRCh37	2	56422305	56422305	+	Intron	DEL	G	G	-	novel		H3122-AR	H3122	G	G																c.1240+1732del			ENST00000407595		43	36	7	30	30	0	CCDC85A,intron_variant,,ENST00000407595,NM_001080433.1;	-	ENSG00000055813	ENST00000407595	Transcript
snoU13	0	.	GRCh37	2	57243738	57243738	+	5'Flank	SNP	T	T	C	novel		H3122-AR	H3122	T	T																			ENST00000459315		17	15	2	14	14	0	snoU13,upstream_gene_variant,,ENST00000459315,;	C	ENSG00000238690	ENST00000459315	Transcript
snoU13	0	.	GRCh37	2	57243750	57243750	+	5'Flank	SNP	T	T	C	novel		H3122-AR	H3122	T	T																			ENST00000459315		17	15	2	14	14	0	snoU13,upstream_gene_variant,,ENST00000459315,;	C	ENSG00000238690	ENST00000459315	Transcript
CTD-2026C7.1	0	.	GRCh37	2	57993540	57993540	+	3'Flank	SNP	G	G	T	novel		H3122-AR	H3122	G	G																			ENST00000603793		38	26	12	30	30	0	CTD-2026C7.1,downstream_gene_variant,,ENST00000603793,;	T	ENSG00000271615	ENST00000603793	Transcript
EIF3FP3	0	.	GRCh37	2	58479460	58479460	+	RNA	SNP	G	G	C	novel		H3122-AR	H3122	G	G																n.886G>C			ENST00000434851	45292	63	51	12	40	40	0	EIF3FP3,non_coding_transcript_exon_variant,,ENST00000434851,;	C	ENSG00000233426	ENST00000434851	Transcript
AC007131.2	0	.	GRCh37	2	59537190	59537190	+	Intron	SNP	G	G	T	novel		H3122-AR	H3122	G	G																n.475-68952C>A			ENST00000444001		31	22	9	19	19	0	AC007131.2,intron_variant,,ENST00000444001,;	T	ENSG00000233891	ENST00000444001	Transcript
Unknown	0	.	GRCh37	2	60350901	60350901	+	IGR	SNP	C	C	T	novel		H3122-AR	H3122	C	C																					40	33	7	35	35	0		T
Unknown	0	.	GRCh37	2	60496372	60496372	+	IGR	SNP	T	T	G	novel		H3122-AR	H3122	T	T																					32	26	6	20	20	0		G
Unknown	0	.	GRCh37	2	60518564	60518564	+	IGR	SNP	C	C	T	rs117963819		H3122-AR	H3122	C	C																					35	27	8	35	35	0		T
Unknown	0	.	GRCh37	2	60559241	60559241	+	IGR	SNP	G	G	T	novel		H3122-AR	H3122	G	G																					48	37	11	34	34	0		T
Unknown	0	.	GRCh37	2	60644397	60644397	+	IGR	SNP	C	C	A	novel		H3122-AR	H3122	C	C																					47	38	9	35	35	0		A
Unknown	0	.	GRCh37	2	60848539	60848539	+	IGR	SNP	G	G	T	novel		H3122-AR	H3122	G	G																					59	45	14	27	27	0		T
PUS10	0	.	GRCh37	2	61221219	61221219	+	Intron	SNP	C	C	A	novel		H3122-AR	H3122	C	C																c.468+12473G>T			ENST00000316752		48	40	8	28	28	0	PUS10,intron_variant,,ENST00000316752,NM_144709.2;	A	ENSG00000162927	ENST00000316752	Transcript
Unknown	0	.	GRCh37	2	62619960	62619960	+	IGR	SNP	C	C	A	novel		H3122-AR	H3122	C	C																					48	38	10	33	33	0		A
Unknown	0	.	GRCh37	2	62627679	62627679	+	IGR	SNP	C	C	G	novel		H3122-AR	H3122	C	C																					39	29	10	25	25	0		G
OTX1	0	.	GRCh37	2	63280729	63280729	+	Intron	SNP	A	A	C	novel		H3122-AR	H3122	A	A																c.98-453A>C			ENST00000282549		44	34	10	24	24	0	OTX1,intron_variant,,ENST00000282549,NM_014562.3;	C	ENSG00000115507	ENST00000282549	Transcript
VPS54	0	.	GRCh37	2	64224770	64224770	+	Intron	SNP	A	A	T	novel		H3122-AR	H3122	A	A																c.-20-13617T>A			ENST00000272322		27	23	4	11	11	0	VPS54,intron_variant,,ENST00000272322,;	T	ENSG00000143952	ENST00000272322	Transcript
Unknown	0	.	GRCh37	2	64289113	64289113	+	IGR	SNP	C	C	T	novel		H3122-AR	H3122	C	C																					36	29	7	28	28	0		T
Unknown	0	.	GRCh37	2	64304396	64304396	+	IGR	SNP	C	C	T	novel		H3122-AR	H3122	C	C																					59	55	4	29	29	0		T
LINC00309	0	.	GRCh37	2	64420391	64420391	+	Intron	SNP	T	T	G	rs967892910		H3122-AR	H3122	T	T																n.2424-799A>C			ENST00000431020		44	39	5	38	38	0	LINC00309,intron_variant,,ENST00000431020,;	G	ENSG00000230923	ENST00000431020	Transcript
MEIS1	0	.	GRCh37	2	66713530	66713530	+	Intron	SNP	A	A	T	novel		H3122-AR	H3122	A	A																c.742+22178A>T			ENST00000272369		33	24	9	38	38	0	MEIS1,intron_variant,,ENST00000272369,NM_002398.2;	T	ENSG00000143995	ENST00000272369	Transcript
MEIS1	0	.	GRCh37	2	66717909	66717909	+	Intron	SNP	C	C	A	novel		H3122-AR	H3122	C	C																c.743-21372C>A			ENST00000272369		46	36	10	29	29	0	MEIS1,intron_variant,,ENST00000272369,NM_002398.2;	A	ENSG00000143995	ENST00000272369	Transcript
MEIS1	0	.	GRCh37	2	66726236	66726236	+	Intron	SNP	A	A	G	novel		H3122-AR	H3122	A	A																c.743-13045A>G			ENST00000272369		37	27	10	29	29	0	MEIS1,intron_variant,,ENST00000272369,NM_002398.2;	G	ENSG00000143995	ENST00000272369	Transcript
AC007392.3	0	.	GRCh37	2	66882458	66882458	+	Intron	SNP	C	C	T	novel		H3122-AR	H3122	C	C																n.137-10395C>T			ENST00000433396		51	39	12	35	34	1	AC007392.3,intron_variant,,ENST00000433396,;	T	ENSG00000232046	ENST00000433396	Transcript
Unknown	0	.	GRCh37	2	67535971	67535971	+	IGR	SNP	G	G	A	novel		H3122-AR	H3122	G	G																					51	38	13	40	40	0		A
AC010987.5	0	.	GRCh37	2	67875019	67875019	+	Intron	SNP	G	G	T	novel		H3122-AR	H3122	G	G																n.126+36065C>A			ENST00000419809		22	19	3	25	25	0	AC010987.5,intron_variant,,ENST00000419809,;	T	ENSG00000235495	ENST00000419809	Transcript
Unknown	0	.	GRCh37	2	68117303	68117303	+	IGR	SNP	T	T	C	novel		H3122-AR	H3122	T	T																					50	38	12	42	42	0		C
ARHGAP25	0	.	GRCh37	2	69002432	69002432	+	Silent	SNP	C	C	A	novel		H3122-AR	H3122	C	C																c.141C>A	p.Pro47=	p.P47=	ENST00000409202	45333	42	30	12	40	40	0	ARHGAP25,synonymous_variant,p.Pro47=,ENST00000409202,;	A	ENSG00000163219	ENST00000409202	Transcript
Unknown	0	.	GRCh37	2	69105652	69105652	+	IGR	SNP	C	C	A	novel		H3122-AR	H3122	C	C																					53	39	14	44	44	0		A
SNRNP27	0	.	GRCh37	2	70130216	70130216	+	Intron	SNP	T	T	G	novel		H3122-AR	H3122	T	T																c.349-97T>G			ENST00000244227		32	29	3	20	19	1	SNRNP27,intron_variant,,ENST00000244227,NM_006857.2;	G	ENSG00000124380	ENST00000244227	Transcript
TGFA	0	.	GRCh37	2	70779011	70779011	+	Intron	SNP	C	C	G	novel		H3122-AR	H3122	C	C																c.40+1849G>C			ENST00000295400		49	39	10	41	41	0	TGFA,intron_variant,,ENST00000295400,NM_001099691.2,NM_003236.3;	G	ENSG00000163235	ENST00000295400	Transcript
FIGLA	0	.	GRCh37	2	71003619	71003619	+	3'Flank	SNP	G	G	A	novel		H3122-AR	H3122	G	G																			ENST00000332372		44	32	12	38	38	0	FIGLA,downstream_gene_variant,,ENST00000332372,NM_001004311.3;	A	ENSG00000183733	ENST00000332372	Transcript
EXOC6B	0	.	GRCh37	2	72843280	72843280	+	Intron	SNP	A	A	G	novel		H3122-AR	H3122	A	A																c.670-40483T>C			ENST00000272427		41	33	8	19	19	0	EXOC6B,intron_variant,,ENST00000272427,NM_015189.1;	G	ENSG00000144036	ENST00000272427	Transcript
CCT7	0	.	GRCh37	2	73467340	73467340	+	Intron	SNP	G	G	A	novel		H3122-AR	H3122	G	G																c.161-225G>A			ENST00000258091		45	36	9	40	40	0	CCT7,intron_variant,,ENST00000258091,NM_006429.3;	A	ENSG00000135624	ENST00000258091	Transcript
Unknown	0	.	GRCh37	2	73586969	73586969	+	IGR	SNP	G	G	T	novel		H3122-AR	H3122	G	G																					35	26	9	23	23	0		T
Unknown	0	.	GRCh37	2	75439389	75439389	+	IGR	SNP	T	T	C	rs1029876271		H3122-AR	H3122	T	T																					48	34	14	18	18	0		C
Unknown	0	.	GRCh37	2	75972740	75972740	+	IGR	SNP	G	G	T	novel		H3122-AR	H3122	G	G																					37	25	12	19	19	0		T
Unknown	0	.	GRCh37	2	76656860	76656860	+	IGR	SNP	T	T	G	novel		H3122-AR	H3122	T	T																					38	34	4	33	33	0		G
Unknown	0	.	GRCh37	2	76689890	76689890	+	IGR	SNP	G	G	T	novel		H3122-AR	H3122	G	G																					33	24	9	21	21	0		T
LRRTM4	0	.	GRCh37	2	77042911	77042911	+	Intron	SNP	G	G	T	novel		H3122-AR	H3122	G	G																c.1552-66869C>A			ENST00000409093		47	37	10	25	25	0	LRRTM4,intron_variant,,ENST00000409093,;	T	ENSG00000176204	ENST00000409093	Transcript
LRRTM4	0	.	GRCh37	2	77080578	77080578	+	Intron	SNP	A	A	C	novel		H3122-AR	H3122	A	A																c.1552-104536T>G			ENST00000409093		40	29	11	37	37	0	LRRTM4,intron_variant,,ENST00000409093,;	C	ENSG00000176204	ENST00000409093	Transcript
LRRTM4	0	.	GRCh37	2	77438155	77438155	+	Intron	SNP	A	A	C	novel		H3122-AR	H3122	A	A																c.1551+307289T>G			ENST00000409093		47	43	4	27	27	0	LRRTM4,intron_variant,,ENST00000409093,;	C	ENSG00000176204	ENST00000409093	Transcript
LRRTM4	0	.	GRCh37	2	77554607	77554607	+	Intron	SNP	C	C	T	novel		H3122-AR	H3122	C	C																c.1551+190837G>A			ENST00000409093		34	22	12	45	45	0	LRRTM4,intron_variant,,ENST00000409093,;	T	ENSG00000176204	ENST00000409093	Transcript
LRRTM4	0	.	GRCh37	2	77717795	77717795	+	Intron	SNP	G	G	T	novel		H3122-AR	H3122	G	G																c.1551+27649C>A			ENST00000409093		33	24	9	26	26	0	LRRTM4,intron_variant,,ENST00000409093,;	T	ENSG00000176204	ENST00000409093	Transcript
Unknown	0	.	GRCh37	2	77928917	77928917	+	IGR	SNP	A	A	C	novel		H3122-AR	H3122	A	A																					34	24	10	30	30	0		C
Unknown	0	.	GRCh37	2	78854822	78854822	+	IGR	SNP	T	T	G	novel		H3122-AR	H3122	T	T																					29	21	8	21	21	0		G
Unknown	0	.	GRCh37	2	79004771	79004771	+	IGR	SNP	C	C	A	rs985991174		H3122-AR	H3122	C	C																					40	28	12	42	42	0		A
Unknown	0	.	GRCh37	2	79090924	79090924	+	IGR	SNP	G	G	A	novel		H3122-AR	H3122	G	G																					11	9	2	8	8	0		A
Unknown	0	.	GRCh37	2	79209845	79209845	+	IGR	SNP	C	C	A	novel		H3122-AR	H3122	C	C																					37	31	6	25	25	0		A
REG1B	0	.	GRCh37	2	79313167	79313167	+	Intron	SNP	C	C	A	novel		H3122-AR	H3122	C	C																c.321+326G>T			ENST00000305089		39	29	10	18	18	0	REG1B,intron_variant,,ENST00000305089,NM_006507.3;	A	ENSG00000172023	ENST00000305089	Transcript
CTNNA2	0	.	GRCh37	2	79633086	79633086	+	Intron	SNP	A	A	G	novel		H3122-AR	H3122	A	A																c.-135+31947A>G			ENST00000466387		49	37	12	34	34	0	CTNNA2,intron_variant,,ENST00000466387,;	G	ENSG00000066032	ENST00000466387	Transcript
CTNNA2	0	.	GRCh37	2	80733126	80733126	+	Intron	SNP	G	G	T	novel		H3122-AR	H3122	G	G																c.1291-38981G>T			ENST00000466387		47	43	4	23	23	0	CTNNA2,intron_variant,,ENST00000466387,;	T	ENSG00000066032	ENST00000466387	Transcript
Unknown	0	.	GRCh37	2	80914508	80914508	+	IGR	SNP	G	G	T	novel		H3122-AR	H3122	G	G																					31	23	8	42	42	0		T
AC084193.1	0	.	GRCh37	2	81003581	81003581	+	Intron	SNP	G	G	T	novel		H3122-AR	H3122	G	G																n.468+14C>A			ENST00000450290		48	43	5	31	31	0	AC084193.1,intron_variant,,ENST00000450290,;	T	ENSG00000230975	ENST00000450290	Transcript
Unknown	0	.	GRCh37	2	81457363	81457363	+	IGR	SNP	C	C	T	novel		H3122-AR	H3122	C	C																					41	33	8	25	25	0		T
RNA5SP99	0	.	GRCh37	2	81725888	81725888	+	5'Flank	SNP	T	T	A	novel		H3122-AR	H3122	T	T																			ENST00000364020		30	22	8	40	40	0	RNA5SP99,upstream_gene_variant,,ENST00000364020,;	A	ENSG00000200890	ENST00000364020	Transcript
Unknown	0	.	GRCh37	2	82540852	82540852	+	IGR	SNP	C	C	T	novel		H3122-AR	H3122	C	C																					30	23	7	26	26	0		T
AC010105.1	0	.	GRCh37	2	82764099	82764099	+	Intron	SNP	T	T	G	novel		H3122-AR	H3122	T	T																n.135+1602A>C			ENST00000437290		32	21	11	16	16	0	AC010105.1,intron_variant,,ENST00000437290,;	G	ENSG00000237498	ENST00000437290	Transcript
AC109638.1	0	.	GRCh37	2	82834683	82834683	+	5'Flank	SNP	T	T	A	novel		H3122-AR	H3122	T	T																			ENST00000417406		37	33	4	31	31	0	AC109638.1,upstream_gene_variant,,ENST00000417406,;	A	ENSG00000226860	ENST00000417406	Transcript
Unknown	0	.	GRCh37	2	83100189	83100189	+	IGR	SNP	C	C	T	novel		H3122-AR	H3122	C	C																					32	22	10	17	17	0		T
Unknown	0	.	GRCh37	2	83326109	83326109	+	IGR	SNP	T	T	G	novel		H3122-AR	H3122	T	T																					26	21	5	10	10	0		G
Unknown	0	.	GRCh37	2	84051955	84051955	+	IGR	SNP	C	C	T	novel		H3122-AR	H3122	C	C																					36	28	8	41	41	0		T
Unknown	0	.	GRCh37	2	84313239	84313239	+	IGR	SNP	C	C	A	novel		H3122-AR	H3122	C	C																					44	40	4	26	26	0		A
Unknown	0	.	GRCh37	2	84337104	84337104	+	IGR	SNP	A	A	T	novel		H3122-AR	H3122	A	A																					42	34	8	33	33	0		T
Unknown	0	.	GRCh37	2	84446972	84446972	+	IGR	SNP	C	C	T	rs10205643		H3122-AR	H3122	C	C																					34	27	7	26	26	0		T
Unknown	0	.	GRCh37	2	84525563	84525563	+	IGR	SNP	G	G	A	novel		H3122-AR	H3122	G	G																					42	34	8	39	39	0		A
DNAH6	0	.	GRCh37	2	84803932	84803932	+	Intron	SNP	G	G	T	novel		H3122-AR	H3122	G	G																c.1925-449G>T			ENST00000389394		42	35	7	31	31	0	DNAH6,intron_variant,,ENST00000389394,NM_001370.1;	T	ENSG00000115423	ENST00000389394	Transcript
DNAH6	0	.	GRCh37	2	84810825	84810825	+	Intron	SNP	G	G	T	novel		H3122-AR	H3122	G	G																c.2230-298G>T			ENST00000389394		48	35	13	38	38	0	DNAH6,intron_variant,,ENST00000389394,NM_001370.1;	T	ENSG00000115423	ENST00000389394	Transcript
ATOH8	0	.	GRCh37	2	86014083	86014083	+	3'UTR	SNP	C	C	A	novel		H3122-AR	H3122	C	C																c.*70C>A			ENST00000306279	45354	63	48	15	31	31	0	ATOH8,3_prime_UTR_variant,,ENST00000306279,NM_032827.6;	A	ENSG00000168874	ENST00000306279	Transcript
REEP1	0	.	GRCh37	2	86472446	86472446	+	Intron	SNP	T	T	G	novel		H3122-AR	H3122	T	T																c.438+6634A>C			ENST00000538924		31	23	8	40	40	0	REEP1,intron_variant,,ENST00000538924,NM_001164730.1;	G	ENSG00000068615	ENST00000538924	Transcript
ANAPC1P1	0	.	GRCh37	2	87112185	87112185	+	Intron	SNP	T	T	A	novel		H3122-AR	H3122	T	T																n.716-1522T>A			ENST00000426186		45	33	12	18	18	0	ANAPC1P1,intron_variant,,ENST00000426186,;	A	ENSG00000233673	ENST00000426186	Transcript
RGPD2	0	.	GRCh37	2	88184954	88184954	+	Intron	SNP	C	C	G	novel		H3122-AR	H3122	C	C																c.49-66812G>C			ENST00000420840		35	26	9	16	16	0	RGPD2,intron_variant,,ENST00000420840,;	G	ENSG00000185304	ENST00000420840	Transcript
SMYD1	0	.	GRCh37	2	88412159	88412159	+	3'UTR	SNP	G	G	T	novel		H3122-AR	H3122	G	G																c.*2128G>T			ENST00000419482	45575	35	27	8	26	26	0	SMYD1,3_prime_UTR_variant,,ENST00000419482,NM_198274.3;	T	ENSG00000115593	ENST00000419482	Transcript
IGKV2D-40	0	.	GRCh37	2	89887479	89887479	+	5'Flank	SNP	A	A	T	novel		H3122-AR	H3122	A	A																			ENST00000429992		100	93	7	79	79	0	IGKV2D-40,upstream_gene_variant,,ENST00000429992,;	T	ENSG00000251039	ENST00000429992	Transcript
AC018696.3	0	.	GRCh37	2	91686169	91686169	+	5'Flank	SNP	C	C	A	novel		H3122-AR	H3122	C	C																			ENST00000432762		193	184	9	207	207	0	AC018696.3,upstream_gene_variant,,ENST00000432762,;	A	ENSG00000227114	ENST00000432762	Transcript
AC116050.1	0	.	GRCh37	2	91785808	91785808	+	Intron	SNP	G	G	T	novel		H3122-AR	H3122	G	G																n.401-5072G>T			ENST00000443031		396	389	7	365	365	0	AC116050.1,intron_variant,,ENST00000443031,;	T	ENSG00000233991	ENST00000443031	Transcript
AC116050.1	0	.	GRCh37	2	91798049	91798049	+	Intron	SNP	T	T	C	rs75520980		H3122-AR	H3122	T	T																n.674-2083T>C			ENST00000443031		328	321	7	343	342	1	AC116050.1,intron_variant,,ENST00000443031,;	C	ENSG00000233991	ENST00000443031	Transcript
AC027612.3	0	.	GRCh37	2	91901443	91901444	+	Intron	INS	-	-	TTTGTTTGTTTG	rs368803147		H3122-AR	H3122	-	-																n.117+1200_117+1211dup			ENST00000445955		40	35	5	22	22	0	AC027612.3,intron_variant,,ENST00000445955,;	TTTGTTTGTTTG	ENSG00000230572	ENST00000445955	Transcript
PABPC1P6	0	.	GRCh37	2	92070761	92070761	+	3'Flank	SNP	C	C	G	novel		H3122-AR	H3122	C	C																			ENST00000445594		28	24	4	43	43	0	PABPC1P6,downstream_gene_variant,,ENST00000445594,;	G	ENSG00000227497	ENST00000445594	Transcript
SLC9B1P2	0	.	GRCh37	2	92079641	92079641	+	Intron	SNP	T	T	A	rs7371719		H3122-AR	H3122	T	T																n.705+775A>T			ENST00000398120		38	33	5	33	32	1	SLC9B1P2,intron_variant,,ENST00000398120,;	A	ENSG00000214329	ENST00000398120	Transcript
Unknown	0	.	GRCh37	2	92200788	92200788	+	IGR	SNP	C	C	A	novel		H3122-AR	H3122	C	C																					45	38	7	25	25	0		A
Unknown	0	.	GRCh37	2	92264470	92264470	+	IGR	SNP	G	G	T	novel		H3122-AR	H3122	G	G																					39	33	6	30	30	0		T
AC079395.1	0	.	GRCh37	2	97689106	97689106	+	5'Flank	SNP	G	G	A	novel		H3122-AR	H3122	G	G																			ENST00000510981		51	44	7	42	42	0	AC079395.1,upstream_gene_variant,,ENST00000510981,;	A	ENSG00000248134	ENST00000510981	Transcript
Unknown	0	.	GRCh37	2	100945256	100945256	+	IGR	SNP	G	G	C	novel		H3122-AR	H3122	G	G																					27	19	8	33	33	0		C
Unknown	0	.	GRCh37	2	101159357	101159357	+	IGR	SNP	C	C	T	novel		H3122-AR	H3122	C	C																					30	26	4	9	9	0		T
Unknown	0	.	GRCh37	2	102208737	102208737	+	IGR	SNP	C	C	A	novel		H3122-AR	H3122	C	C																					25	18	7	29	29	0		A
IL1R1	0	.	GRCh37	2	102697213	102697213	+	Intron	SNP	C	C	G	rs913982599		H3122-AR	H3122	C	C																c.-84+10220C>G			ENST00000409929		36	20	16	20	20	0	IL1R1,intron_variant,,ENST00000409929,;	G	ENSG00000115594	ENST00000409929	Transcript
AC073987.1	0	.	GRCh37	2	103723267	103723267	+	3'Flank	SNP	A	A	C	novel		H3122-AR	H3122	A	A																			ENST00000422683		22	14	8	22	22	0	AC073987.1,downstream_gene_variant,,ENST00000422683,;	C	ENSG00000229209	ENST00000422683	Transcript
Unknown	0	.	GRCh37	2	104047266	104047266	+	IGR	SNP	G	G	T	novel		H3122-AR	H3122	G	G																					36	29	7	21	21	0		T
RP11-76I14.1	0	.	GRCh37	2	104596017	104596017	+	Intron	SNP	G	G	T	novel		H3122-AR	H3122	G	G																n.137-73945G>T			ENST00000537492		19	14	5	25	25	0	RP11-76I14.1,intron_variant,,ENST00000537492,;	T	ENSG00000256637	ENST00000537492	Transcript
ENSR00000121086	0	.	GRCh37	2	104995977	104995977	+	IGR	SNP	G	G	T	novel		H3122-AR	H3122	G	G																			ENSR00000121086		34	22	12	34	34	0	,regulatory_region_variant,,ENSR00000121086,;	T		ENSR00000121086	RegulatoryFeature
LINC01103	0	.	GRCh37	2	105114633	105114633	+	RNA	SNP	G	G	A	novel		H3122-AR	H3122	G	G																n.652C>T			ENST00000430551	45388	28	18	10	29	29	0	LINC01103,non_coding_transcript_exon_variant,,ENST00000430551,;	A	ENSG00000234781	ENST00000430551	Transcript
Unknown	0	.	GRCh37	2	105254959	105254959	+	IGR	SNP	T	T	G	novel		H3122-AR	H3122	T	T																					34	31	3	29	29	0		G
AC010884.1	0	.	GRCh37	2	105602544	105602544	+	Intron	SNP	G	G	A	novel		H3122-AR	H3122	G	G																n.44-41009C>T			ENST00000456519		37	26	11	31	31	0	AC010884.1,intron_variant,,ENST00000456519,;	A	ENSG00000224509	ENST00000456519	Transcript
Unknown	0	.	GRCh37	2	105734565	105734565	+	IGR	SNP	C	C	A	novel		H3122-AR	H3122	C	C																					47	31	16	24	24	0		A
Unknown	0	.	GRCh37	2	105741335	105741336	+	IGR	DNP	TC	TC	AA	novel		H3122-AR	H3122	TC	TC																					30	16	14	24	24	0		AA
Unknown	0	.	GRCh37	2	107321568	107321568	+	IGR	SNP	A	A	T	novel		H3122-AR	H3122	A	A																					17	11	6	22	22	0		T
AC096669.2	0	.	GRCh37	2	108037876	108037876	+	Intron	SNP	T	T	C	novel		H3122-AR	H3122	T	T																n.296-4637A>G			ENST00000414300		26	21	5	29	29	0	AC096669.2,intron_variant,,ENST00000414300,;	C	ENSG00000237880	ENST00000414300	Transcript
AC019100.3	0	.	GRCh37	2	108793914	108793914	+	Intron	SNP	T	T	A	novel		H3122-AR	H3122	T	T																n.500+1696A>T			ENST00000445083		43	27	16	20	20	0	AC019100.3,intron_variant,,ENST00000445083,;	A	ENSG00000225328	ENST00000445083	Transcript
AC019100.7	0	.	GRCh37	2	108897752	108897752	+	3'Flank	SNP	G	G	T	novel		H3122-AR	H3122	G	G																			ENST00000447560		32	26	6	18	18	0	AC019100.7,downstream_gene_variant,,ENST00000447560,;	T	ENSG00000227597	ENST00000447560	Transcript
SH3RF3	0	.	GRCh37	2	110256666	110256666	+	Intron	SNP	A	A	C	novel		H3122-AR	H3122	A	A																c.2481-2414A>C			ENST00000309415		36	30	6	15	15	0	SH3RF3,intron_variant,,ENST00000309415,NM_001099289.1;	C	ENSG00000172985	ENST00000309415	Transcript
2024-09-10	0	.	GRCh37	2	110362174	110362175	+	Intron	DNP	GG	GG	TA	novel		H3122-AR	H3122	GG	GG																c.30+9200_30+9201delinsTA			ENST00000397712		15	13	2	20	20	0	SEPT10,intron_variant,,ENST00000397712,NM_144710.3;	TA	ENSG00000186522	ENST00000397712	Transcript
Unknown	0	.	GRCh37	2	110389378	110389378	+	IGR	SNP	A	A	G	novel		H3122-AR	H3122	A	A																					53	33	20	32	32	0		G
BUB1	0	.	GRCh37	2	111435711	111435711	+	5'Flank	SNP	T	T	G	novel		H3122-AR	H3122	T	T																			ENST00000302759		34	28	6	21	20	1	BUB1,upstream_gene_variant,,ENST00000302759,NM_004336.4;	G	ENSG00000169679	ENST00000302759	Transcript
ACOXL	0	.	GRCh37	2	111558369	111558369	+	Intron	SNP	G	G	C	rs982703454		H3122-AR	H3122	G	G																c.548-860G>C			ENST00000439055		34	22	12	38	38	0	ACOXL,intron_variant,,ENST00000439055,NM_001142807.1;	C	ENSG00000153093	ENST00000439055	Transcript
AC017002.1	0	.	GRCh37	2	112268865	112268865	+	3'Flank	SNP	C	C	A	novel		H3122-AR	H3122	C	C																			ENST00000455309		36	22	14	19	19	0	AC017002.1,downstream_gene_variant,,ENST00000455309,;	A	ENSG00000240350	ENST00000455309	Transcript
MERTK	0	.	GRCh37	2	112734931	112734931	+	Intron	SNP	T	T	C	novel		H3122-AR	H3122	T	T																c.1144+1882T>C			ENST00000295408		31	23	8	12	12	0	MERTK,intron_variant,,ENST00000295408,;	C	ENSG00000153208	ENST00000295408	Transcript
SLC20A1	0	.	GRCh37	2	113403933	113403934	+	Intron	INS	-	-	T	novel		H3122-AR	H3122	-	-																c.-266-206dup			ENST00000272542		17	11	6	10	10	0	SLC20A1,intron_variant,,ENST00000272542,NM_005415.4;	T	ENSG00000144136	ENST00000272542	Transcript
CBWD2	0	.	GRCh37	2	114200577	114200577	+	Intron	SNP	G	G	A	rs778859764		H3122-AR	H3122	G	G																c.242-767G>A			ENST00000259199		29	25	4	22	22	0	CBWD2,intron_variant,,ENST00000259199,NM_172003.3;	A	ENSG00000136682	ENST00000259199	Transcript
CBWD2	0	.	GRCh37	2	114204363	114204374	+	Intron	DEL	ACACACATTCAT	ACACACATTCAT	-	novel		H3122-AR	H3122	ACACACATTCAT	ACACACATTCAT																c.430+1738_430+1749del			ENST00000259199		30	27	3	20	20	0	CBWD2,intron_variant,,ENST00000259199,NM_172003.3;	-	ENSG00000136682	ENST00000259199	Transcript
WASH2P	0	.	GRCh37	2	114355054	114355054	+	Intron	SNP	C	C	T	rs62160638		H3122-AR	H3122	C	C																n.2002-9C>T			ENST00000538033		46	41	5	32	32	0	WASH2P,intron_variant,,ENST00000538033,;	T	ENSG00000146556	ENST00000538033	Transcript
WASH2P	0	.	GRCh37	2	114355666	114355666	+	Intron	SNP	T	T	G	novel		H3122-AR	H3122	T	T																n.2155-309T>G			ENST00000538033		49	44	5	31	30	1	WASH2P,intron_variant,,ENST00000538033,;	G	ENSG00000146556	ENST00000538033	Transcript
Unknown	0	.	GRCh37	2	114922316	114922316	+	IGR	SNP	T	T	G	novel		H3122-AR	H3122	T	T																					19	15	4	21	21	0		G
DPP10	0	.	GRCh37	2	115453096	115453096	+	Intron	SNP	A	A	G	novel		H3122-AR	H3122	A	A																c.60+252681A>G			ENST00000410059		42	25	17	17	17	0	DPP10,intron_variant,,ENST00000410059,NM_001178037.1,NM_020868.3;	G	ENSG00000175497	ENST00000410059	Transcript
Unknown	0	.	GRCh37	2	116662723	116662723	+	IGR	SNP	T	T	A	novel		H3122-AR	H3122	T	T																					24	16	8	27	27	0		A
Unknown	0	.	GRCh37	2	117105205	117105205	+	IGR	SNP	C	C	A	novel		H3122-AR	H3122	C	C																					34	31	3	30	30	0		A
Unknown	0	.	GRCh37	2	117290122	117290122	+	IGR	SNP	A	A	G	rs541674132		H3122-AR	H3122	A	A																					25	18	7	12	12	0		G
Unknown	0	.	GRCh37	2	117357407	117357408	+	IGR	DNP	CA	CA	AG	novel		H3122-AR	H3122	CA	CA																					29	26	3	11	11	0		AG
Unknown	0	.	GRCh37	2	119072549	119072549	+	IGR	SNP	C	C	A	novel		H3122-AR	H3122	C	C																					37	26	11	15	15	0		A
Unknown	0	.	GRCh37	2	119343279	119343279	+	IGR	SNP	G	G	T	novel		H3122-AR	H3122	G	G																					21	18	3	20	20	0		T
Unknown	0	.	GRCh37	2	119466495	119466495	+	IGR	SNP	T	T	G	novel		H3122-AR	H3122	T	T																					42	26	16	27	27	0		G
Unknown	0	.	GRCh37	2	119879834	119879834	+	IGR	SNP	C	C	T	novel		H3122-AR	H3122	C	C																					31	21	10	23	23	0		T
Unknown	0	.	GRCh37	2	120138126	120138126	+	IGR	SNP	A	A	G	novel		H3122-AR	H3122	A	A																					40	27	13	33	33	0		G
Unknown	0	.	GRCh37	2	120170591	120170591	+	IGR	SNP	A	A	C	novel		H3122-AR	H3122	A	A																					26	20	6	19	19	0		C
PCDP1	0	.	GRCh37	2	120319904	120319904	+	Intron	SNP	C	C	A	novel		H3122-AR	H3122	C	C																c.527+214C>A			ENST00000413369		24	12	12	22	21	1	PCDP1,intron_variant,,ENST00000413369,NM_001271049.1;	A	ENSG00000163075	ENST00000413369	Transcript
Unknown	0	.	GRCh37	2	121182771	121182771	+	IGR	SNP	A	A	C	novel		H3122-AR	H3122	A	A																					37	33	4	31	30	1		C
Unknown	0	.	GRCh37	2	121291711	121291711	+	IGR	SNP	C	C	A	novel		H3122-AR	H3122	C	C																					31	17	14	29	29	0		A
GLI2	0	.	GRCh37	2	121524951	121524951	+	Intron	SNP	T	T	G	novel		H3122-AR	H3122	T	T																c.-30-29916T>G			ENST00000418323		22	16	6	12	12	0	GLI2,intron_variant,,ENST00000418323,;	G	ENSG00000074047	ENST00000418323	Transcript
CLASP1	0	.	GRCh37	2	122196143	122196143	+	Intron	SNP	T	T	C	novel		H3122-AR	H3122	T	T																c.1913-8390A>G			ENST00000263710		29	15	14	34	34	0	CLASP1,intron_variant,,ENST00000263710,NM_015282.2;	C	ENSG00000074054	ENST00000263710	Transcript
Unknown	0	.	GRCh37	2	122863374	122863377	+	IGR	DEL	TCTC	TCTC	-	novel		H3122-AR	H3122	TCTC	TCTC																					26	18	8	33	33	0		-
Unknown	0	.	GRCh37	2	122941941	122941941	+	IGR	SNP	T	T	G	novel		H3122-AR	H3122	T	T																					32	29	3	30	30	0		G
Unknown	0	.	GRCh37	2	122961710	122961710	+	IGR	SNP	G	G	A	rs973866119		H3122-AR	H3122	G	G																					42	28	14	28	28	0		A
Unknown	0	.	GRCh37	2	123346061	123346061	+	IGR	SNP	A	A	G	novel		H3122-AR	H3122	A	A																					46	28	18	20	20	0		G
Unknown	0	.	GRCh37	2	123648546	123648546	+	IGR	SNP	T	T	C	novel		H3122-AR	H3122	T	T																					27	13	14	27	27	0		C
Unknown	0	.	GRCh37	2	124245716	124245716	+	IGR	SNP	G	G	C	novel		H3122-AR	H3122	G	G																					39	35	4	23	23	0		C
Unknown	0	.	GRCh37	2	124479891	124479891	+	IGR	SNP	C	C	A	novel		H3122-AR	H3122	C	C																					27	18	9	29	29	0		A
Unknown	0	.	GRCh37	2	124563558	124563558	+	IGR	SNP	A	A	G	novel		H3122-AR	H3122	A	A																					24	15	9	15	15	0		G
CNTNAP5	0	.	GRCh37	2	124836071	124836071	+	Intron	SNP	G	G	T	novel		H3122-AR	H3122	G	G																c.82+52762G>T			ENST00000431078		34	29	5	29	29	0	CNTNAP5,intron_variant,,ENST00000431078,NM_130773.3;	T	ENSG00000155052	ENST00000431078	Transcript
CNTNAP5	0	.	GRCh37	2	125233595	125233595	+	Intron	SNP	G	G	C	novel		H3122-AR	H3122	G	G																c.1059+1139G>C			ENST00000431078		25	18	7	23	23	0	CNTNAP5,intron_variant,,ENST00000431078,NM_130773.3;	C	ENSG00000155052	ENST00000431078	Transcript
CNTNAP5	0	.	GRCh37	2	125306104	125306104	+	Intron	SNP	G	G	T	novel		H3122-AR	H3122	G	G																c.1647-14690G>T			ENST00000431078		17	13	4	26	26	0	CNTNAP5,intron_variant,,ENST00000431078,NM_130773.3;	T	ENSG00000155052	ENST00000431078	Transcript
Unknown	0	.	GRCh37	2	126006782	126006782	+	IGR	SNP	G	G	T	novel		H3122-AR	H3122	G	G																					22	14	8	33	32	1		T
Unknown	0	.	GRCh37	2	126280242	126280242	+	IGR	SNP	A	A	C	novel		H3122-AR	H3122	A	A																					34	21	13	24	24	0		C
Unknown	0	.	GRCh37	2	127228893	127228893	+	IGR	SNP	A	A	G	novel		H3122-AR	H3122	A	A																					27	20	7	12	12	0		G
Unknown	0	.	GRCh37	2	127384277	127384277	+	IGR	SNP	G	G	T	novel		H3122-AR	H3122	G	G																					38	26	12	15	15	0		T
Unknown	0	.	GRCh37	2	127767039	127767039	+	IGR	SNP	C	C	G	novel		H3122-AR	H3122	C	C																					32	22	10	28	28	0		G
Unknown	0	.	GRCh37	2	127767265	127767265	+	IGR	SNP	A	A	T	novel		H3122-AR	H3122	A	A																					32	18	14	22	22	0		T
UGGT1	0	.	GRCh37	2	128877588	128877588	+	Intron	SNP	T	T	G	novel		H3122-AR	H3122	T	T																c.873-342T>G			ENST00000259253		17	14	3	16	16	0	UGGT1,intron_variant,,ENST00000259253,NM_020120.3;	G	ENSG00000136731	ENST00000259253	Transcript
HS6ST1	0	.	GRCh37	2	129064785	129064785	+	Intron	SNP	T	T	G	novel		H3122-AR	H3122	T	T																c.527+10826A>C			ENST00000259241		28	25	3	20	20	0	HS6ST1,intron_variant,,ENST00000259241,NM_004807.2;	G	ENSG00000136720	ENST00000259241	Transcript
Unknown	0	.	GRCh37	2	129261070	129261070	+	IGR	SNP	A	A	T	novel		H3122-AR	H3122	A	A																					36	28	8	29	29	0		T
Unknown	0	.	GRCh37	2	129608226	129608226	+	IGR	SNP	C	C	A	novel		H3122-AR	H3122	C	C																					33	23	10	26	26	0		A
Unknown	0	.	GRCh37	2	129788919	129788919	+	IGR	SNP	G	G	T	novel		H3122-AR	H3122	G	G																					23	11	12	16	16	0		T
Unknown	0	.	GRCh37	2	130198668	130198668	+	IGR	SNP	A	A	T	novel		H3122-AR	H3122	A	A																					37	20	17	32	32	0		T
Unknown	0	.	GRCh37	2	130434924	130434924	+	IGR	SNP	T	T	G	novel		H3122-AR	H3122	T	T																					27	20	7	18	18	0		G
Unknown	0	.	GRCh37	2	130521262	130521262	+	IGR	SNP	G	G	A	novel		H3122-AR	H3122	G	G																					32	24	8	27	27	0		A
LINC01120	0	.	GRCh37	2	132165169	132165169	+	Intron	SNP	A	A	C	novel		H3122-AR	H3122	A	A																n.656+64A>C			ENST00000437751		37	23	14	19	19	0	LINC01120,intron_variant,,ENST00000437751,;	C	ENSG00000223631	ENST00000437751	Transcript
POTEKP	0	.	GRCh37	2	132363573	132363573	+	Intron	SNP	C	C	A	novel		H3122-AR	H3122	C	C																n.1007+1814C>A			ENST00000420985		25	14	11	26	26	0	POTEKP,intron_variant,,ENST00000420985,;	A	ENSG00000204434	ENST00000420985	Transcript
Unknown	0	.	GRCh37	2	132622898	132622898	+	IGR	SNP	T	T	A	novel		H3122-AR	H3122	T	T																					10	6	4	16	16	0		A
Unknown	0	.	GRCh37	2	132783843	132783843	+	IGR	SNP	G	G	T	novel		H3122-AR	H3122	G	G																					18	14	4	17	17	0		T
Unknown	0	.	GRCh37	2	133119897	133119897	+	IGR	SNP	C	C	T	novel		H3122-AR	H3122	C	C																					93	86	7	62	62	0		T
NCKAP5	0	.	GRCh37	2	133570939	133570939	+	Intron	SNP	C	C	A	novel		H3122-AR	H3122	C	C																c.808-16637G>T			ENST00000409261		38	24	14	27	27	0	NCKAP5,intron_variant,,ENST00000409261,NM_207363.2;	A	ENSG00000176771	ENST00000409261	Transcript
NCKAP5	0	.	GRCh37	2	133612716	133612716	+	Intron	SNP	A	A	T	novel		H3122-AR	H3122	A	A																c.807+5349T>A			ENST00000409261		32	18	14	28	28	0	NCKAP5,intron_variant,,ENST00000409261,NM_207363.2;	T	ENSG00000176771	ENST00000409261	Transcript
NCKAP5	0	.	GRCh37	2	133950909	133950909	+	Intron	SNP	C	C	G	rs575430083		H3122-AR	H3122	C	C																c.207+20379G>C			ENST00000409261		32	21	11	24	24	0	NCKAP5,intron_variant,,ENST00000409261,NM_207363.2;	G	ENSG00000176771	ENST00000409261	Transcript
NCKAP5	0	.	GRCh37	2	134178175	134178175	+	Intron	SNP	T	T	C	novel		H3122-AR	H3122	T	T																c.69+96854A>G			ENST00000409261		35	31	4	24	24	0	NCKAP5,intron_variant,,ENST00000409261,NM_207363.2;	C	ENSG00000176771	ENST00000409261	Transcript
NCKAP5	0	.	GRCh37	2	134303714	134303714	+	Intron	SNP	A	A	C	novel		H3122-AR	H3122	A	A																c.-62+12907T>G			ENST00000409261		32	20	12	15	15	0	NCKAP5,intron_variant,,ENST00000409261,NM_207363.2;	C	ENSG00000176771	ENST00000409261	Transcript
Unknown	0	.	GRCh37	2	134428965	134428965	+	IGR	SNP	G	G	T	novel		H3122-AR	H3122	G	G																					23	18	5	21	21	0		T
Unknown	0	.	GRCh37	2	134654558	134654558	+	IGR	SNP	T	T	G	novel		H3122-AR	H3122	T	T																					28	24	4	26	26	0		G
MGAT5	0	.	GRCh37	2	135060044	135060044	+	Intron	SNP	T	T	C	novel		H3122-AR	H3122	T	T																c.407-15056T>C			ENST00000409645		17	12	5	24	24	0	MGAT5,intron_variant,,ENST00000409645,;	C	ENSG00000152127	ENST00000409645	Transcript
TMEM163	0	.	GRCh37	2	135355221	135355221	+	Intron	SNP	C	C	A	novel		H3122-AR	H3122	C	C																c.323-45559G>T			ENST00000281924		22	13	9	25	25	0	TMEM163,intron_variant,,ENST00000281924,NM_030923.4;	A	ENSG00000152128	ENST00000281924	Transcript
TMEM163	0	.	GRCh37	2	135468611	135468611	+	Intron	SNP	C	C	A	novel		H3122-AR	H3122	C	C																c.322+2159G>T			ENST00000281924		34	21	13	20	20	0	TMEM163,intron_variant,,ENST00000281924,NM_030923.4;	A	ENSG00000152128	ENST00000281924	Transcript
ZRANB3	0	.	GRCh37	2	136088689	136088689	+	Intron	SNP	G	G	A	novel		H3122-AR	H3122	G	G																c.677+14431C>T			ENST00000264159		31	19	12	12	12	0	ZRANB3,intron_variant,,ENST00000264159,NM_032143.2;	A	ENSG00000121988	ENST00000264159	Transcript
Unknown	0	.	GRCh37	2	137076114	137076114	+	IGR	SNP	G	G	T	novel		H3122-AR	H3122	G	G																					33	22	11	22	22	0		T
Unknown	0	.	GRCh37	2	137515572	137515572	+	IGR	SNP	G	G	A	novel		H3122-AR	H3122	G	G																					36	23	13	28	28	0		A
THSD7B	0	.	GRCh37	2	137781489	137781489	+	Intron	SNP	T	T	C	novel		H3122-AR	H3122	T	T																c.140-32501T>C			ENST00000272643		39	23	16	33	33	0	THSD7B,intron_variant,,ENST00000272643,;	C	ENSG00000144229	ENST00000272643	Transcript
THSD7B	0	.	GRCh37	2	137805291	137805291	+	Intron	SNP	C	C	G	novel		H3122-AR	H3122	C	C																c.140-8699C>G			ENST00000272643		32	28	4	20	20	0	THSD7B,intron_variant,,ENST00000272643,;	G	ENSG00000144229	ENST00000272643	Transcript
THSD7B	0	.	GRCh37	2	137820807	137820807	+	Intron	SNP	C	C	A	novel		H3122-AR	H3122	C	C																c.950+6007C>A			ENST00000272643		28	24	4	24	24	0	THSD7B,intron_variant,,ENST00000272643,;	A	ENSG00000144229	ENST00000272643	Transcript
Unknown	0	.	GRCh37	2	139905259	139905259	+	IGR	SNP	C	C	A	novel		H3122-AR	H3122	C	C																					30	22	8	25	25	0		A
Unknown	0	.	GRCh37	2	140343078	140343078	+	IGR	SNP	A	A	G	rs763705387		H3122-AR	H3122	A	A																					35	25	10	25	25	0		G
Unknown	0	.	GRCh37	2	140365616	140365616	+	IGR	SNP	C	C	A	novel		H3122-AR	H3122	C	C																					27	20	7	17	17	0		A
Unknown	0	.	GRCh37	2	140365702	140365702	+	IGR	SNP	G	G	C	novel		H3122-AR	H3122	G	G																					27	18	9	18	18	0		C
Unknown	0	.	GRCh37	2	140376791	140376791	+	IGR	SNP	G	G	A	novel		H3122-AR	H3122	G	G																					31	23	8	26	26	0		A
Unknown	0	.	GRCh37	2	140456670	140456670	+	IGR	SNP	G	G	A	novel		H3122-AR	H3122	G	G																					34	22	12	20	19	1		A
LRP1B	0	.	GRCh37	2	141369391	141369391	+	Intron	SNP	T	T	C	novel		H3122-AR	H3122	T	T																c.6800-10183A>G			ENST00000389484		26	20	6	20	20	0	LRP1B,intron_variant,,ENST00000389484,NM_018557.2;	C	ENSG00000168702	ENST00000389484	Transcript
LRP1B	0	.	GRCh37	2	141627074	141627074	+	Intron	SNP	A	A	C	novel		H3122-AR	H3122	A	A																c.4170-1242T>G			ENST00000389484		22	19	3	22	22	0	LRP1B,intron_variant,,ENST00000389484,NM_018557.2;	C	ENSG00000168702	ENST00000389484	Transcript
LRP1B	0	.	GRCh37	2	141627081	141627081	+	Intron	SNP	G	G	A	novel		H3122-AR	H3122	G	G																c.4170-1249C>T			ENST00000389484		21	18	3	22	22	0	LRP1B,intron_variant,,ENST00000389484,NM_018557.2;	A	ENSG00000168702	ENST00000389484	Transcript
Unknown	0	.	GRCh37	2	142928885	142928885	+	IGR	SNP	C	C	A	novel		H3122-AR	H3122	C	C																					32	20	12	27	27	0		A
Unknown	0	.	GRCh37	2	143015851	143015851	+	IGR	SNP	T	T	A	novel		H3122-AR	H3122	T	T																					33	28	5	27	27	0		A
Unknown	0	.	GRCh37	2	143054730	143054730	+	IGR	SNP	G	G	A	novel		H3122-AR	H3122	G	G																					19	14	5	21	21	0		A
Unknown	0	.	GRCh37	2	143122805	143122805	+	IGR	SNP	C	C	A	novel		H3122-AR	H3122	C	C																					24	17	7	22	22	0		A
Unknown	0	.	GRCh37	2	143400214	143400214	+	IGR	SNP	G	G	A	novel		H3122-AR	H3122	G	G																					39	30	9	26	26	0		A
ARHGAP15	0	.	GRCh37	2	143996619	143996619	+	Intron	SNP	C	C	A	novel		H3122-AR	H3122	C	C																c.384+10382C>A			ENST00000295095		30	21	9	23	23	0	ARHGAP15,intron_variant,,ENST00000295095,NM_018460.3;	A	ENSG00000075884	ENST00000295095	Transcript
ARHGAP15	0	.	GRCh37	2	144372303	144372303	+	Intron	SNP	C	C	G	novel		H3122-AR	H3122	C	C																c.1004-9399C>G			ENST00000295095		38	28	10	17	17	0	ARHGAP15,intron_variant,,ENST00000295095,NM_018460.3;	G	ENSG00000075884	ENST00000295095	Transcript
TEX41	0	.	GRCh37	2	145930464	145930464	+	Intron	SNP	G	G	C	novel		H3122-AR	H3122	G	G																n.942+766G>C			ENST00000599187		27	21	6	14	14	0	TEX41,intron_variant,,ENST00000599187,;	C	ENSG00000226674	ENST00000599187	Transcript
Unknown	0	.	GRCh37	2	148121860	148121860	+	IGR	SNP	C	C	G	novel		H3122-AR	H3122	C	C																					31	22	9	18	18	0		G
Unknown	0	.	GRCh37	2	148322743	148322743	+	IGR	DEL	C	C	-	rs988390113		H3122-AR	H3122	C	C																					18	13	5	19	19	0		-
MBD5	0	.	GRCh37	2	148798779	148798779	+	Intron	SNP	G	G	C	novel		H3122-AR	H3122	G	G																c.-925+19526G>C			ENST00000407073		32	21	11	22	22	0	MBD5,intron_variant,,ENST00000407073,NM_018328.4;	C	ENSG00000204406	ENST00000407073	Transcript
MBD5	0	.	GRCh37	2	149131066	149131066	+	Intron	SNP	C	C	A	novel		H3122-AR	H3122	C	C																c.-557+31161C>A			ENST00000407073		30	22	8	31	31	0	MBD5,intron_variant,,ENST00000407073,NM_018328.4;	A	ENSG00000204406	ENST00000407073	Transcript
LYPD6B	0	.	GRCh37	2	149906687	149906687	+	Intron	SNP	G	G	T	novel		H3122-AR	H3122	G	G																c.-67+11372G>T			ENST00000409642		51	34	17	26	26	0	LYPD6B,intron_variant,,ENST00000409642,NM_177964.3;	T	ENSG00000150556	ENST00000409642	Transcript
Unknown	0	.	GRCh37	2	150847344	150847344	+	IGR	SNP	G	G	A	novel		H3122-AR	H3122	G	G																					32	21	11	35	35	0		A
Unknown	0	.	GRCh37	2	150865663	150865664	+	IGR	DNP	GA	GA	TC	novel		H3122-AR	H3122	GA	GA																					24	17	7	27	27	0		TC
Unknown	0	.	GRCh37	2	151745416	151745417	+	IGR	INS	-	-	ACACAT	novel		H3122-AR	H3122	-	-																					20	14	6	8	8	0		ACACAT
TNFAIP6	0	.	GRCh37	2	152227566	152227566	+	Intron	SNP	C	C	A	novel		H3122-AR	H3122	C	C																c.623+804C>A			ENST00000243347		34	27	7	18	18	0	TNFAIP6,intron_variant,,ENST00000243347,NM_007115.3;	A	ENSG00000123610	ENST00000243347	Transcript
NEB	0	.	GRCh37	2	152523670	152523670	+	Intron	SNP	C	C	T	novel		H3122-AR	H3122	C	C																c.4719+648G>A			ENST00000397345		22	19	3	15	15	0	NEB,intron_variant,,ENST00000397345,NM_001164508.1;	T	ENSG00000183091	ENST00000397345	Transcript
NEB	0	.	GRCh37	2	152523672	152523672	+	Intron	SNP	A	A	G	novel		H3122-AR	H3122	A	A																c.4719+646T>C			ENST00000397345		22	19	3	15	15	0	NEB,intron_variant,,ENST00000397345,NM_001164508.1;	G	ENSG00000183091	ENST00000397345	Transcript
Unknown	0	.	GRCh37	2	153766446	153766446	+	IGR	SNP	C	C	T	novel		H3122-AR	H3122	C	C																					38	26	12	20	20	0		T
Unknown	0	.	GRCh37	2	154504957	154504957	+	IGR	SNP	G	G	A	novel		H3122-AR	H3122	G	G																					29	24	5	25	25	0		A
GALNT13	0	.	GRCh37	2	155024258	155024258	+	Intron	SNP	A	A	G	novel		H3122-AR	H3122	A	A																c.311+27240A>G			ENST00000392825		36	27	9	18	18	0	GALNT13,intron_variant,,ENST00000392825,NM_052917.2;	G	ENSG00000144278	ENST00000392825	Transcript
GALNT13	0	.	GRCh37	2	155043701	155043701	+	Intron	SNP	G	G	A	novel		H3122-AR	H3122	G	G																c.311+46683G>A			ENST00000392825		20	14	6	13	13	0	GALNT13,intron_variant,,ENST00000392825,NM_052917.2;	A	ENSG00000144278	ENST00000392825	Transcript
GALNT13	0	.	GRCh37	2	155212389	155212389	+	Intron	SNP	G	G	T	novel		H3122-AR	H3122	G	G																c.1157-40114G>T			ENST00000392825		32	20	12	25	25	0	GALNT13,intron_variant,,ENST00000392825,NM_052917.2;	T	ENSG00000144278	ENST00000392825	Transcript
Unknown	0	.	GRCh37	2	155463820	155463820	+	IGR	SNP	C	C	T	novel		H3122-AR	H3122	C	C																					35	22	13	33	33	0		T
KCNJ3	0	.	GRCh37	2	155709208	155709208	+	Intron	SNP	A	A	C	novel		H3122-AR	H3122	A	A																c.920-2031A>C			ENST00000295101		18	14	4	8	8	0	KCNJ3,intron_variant,,ENST00000295101,NM_002239.3,NM_001260509.1;	C	ENSG00000162989	ENST00000295101	Transcript
Unknown	0	.	GRCh37	2	156245887	156245887	+	IGR	SNP	C	C	T	novel		H3122-AR	H3122	C	C																					31	15	16	36	36	0		T
AC073551.1	0	.	GRCh37	2	156888440	156888440	+	3'Flank	SNP	C	C	A	novel		H3122-AR	H3122	C	C																			ENST00000450741		33	21	12	24	24	0	AC073551.1,downstream_gene_variant,,ENST00000450741,;	A	ENSG00000235548	ENST00000450741	Transcript
UPP2	0	.	GRCh37	2	158759063	158759063	+	Intron	SNP	C	C	T	novel		H3122-AR	H3122	C	C																c.-20+25823C>T			ENST00000605860		37	30	7	30	30	0	UPP2,intron_variant,,ENST00000605860,;	T	ENSG00000007001	ENST00000605860	Transcript
TANC1	0	.	GRCh37	2	159935502	159935503	+	Intron	DNP	TG	TG	AT	novel		H3122-AR	H3122	TG	TG																c.61+13019_61+13020delinsAT			ENST00000263635		24	17	7	14	14	0	TANC1,intron_variant,,ENST00000263635,NM_033394.2,NM_001145909.1;	AT	ENSG00000115183	ENST00000263635	Transcript
BAZ2B	0	.	GRCh37	2	160412841	160412841	+	Intron	SNP	C	C	A	novel		H3122-AR	H3122	C	C																c.-45-465G>T			ENST00000392783		30	18	12	33	33	0	BAZ2B,intron_variant,,ENST00000392783,NM_013450.2;	A	ENSG00000123636	ENST00000392783	Transcript
Unknown	0	.	GRCh37	2	161657414	161657415	+	IGR	DNP	AC	AC	GA	novel		H3122-AR	H3122	AC	AC																					21	17	4	15	15	0		GA
AC007750.5	0	.	GRCh37	2	163017407	163017407	+	Intron	SNP	C	C	T	rs1012982227		H3122-AR	H3122	C	C																n.98-873C>T			ENST00000418968		36	25	11	19	19	0	AC007750.5,intron_variant,,ENST00000418968,;	T	ENSG00000236841	ENST00000418968	Transcript
Unknown	0	.	GRCh37	2	163837130	163837131	+	IGR	DNP	GC	GC	TT	novel		H3122-AR	H3122	GC	GC																					37	33	4	19	19	0		TT
RPL7P61	0	.	GRCh37	2	164014134	164014134	+	5'Flank	SNP	T	T	G	novel		H3122-AR	H3122	T	T																			ENST00000451721		24	15	9	12	12	0	RPL7P61,upstream_gene_variant,,ENST00000451721,;	G	ENSG00000230282	ENST00000451721	Transcript
Unknown	0	.	GRCh37	2	164308701	164308701	+	IGR	SNP	T	T	A	novel		H3122-AR	H3122	T	T																					26	13	13	18	18	0		A
AC110086.1	0	.	GRCh37	2	165275118	165275118	+	5'Flank	SNP	C	C	A	novel		H3122-AR	H3122	C	C																			ENST00000581574		32	25	7	27	27	0	AC110086.1,upstream_gene_variant,,ENST00000581574,;	A	ENSG00000264074	ENST00000581574	Transcript
GRB14	0	.	GRCh37	2	165433404	165433405	+	Intron	INS	-	-	TTCAGAACTTATTAGTTTTATCATTTTACCTTTTTTTTCAAGTTTTAATTTCTACTTTTATATTTATTAGTTTATTCTTTCTGATTTCCTTAGGTTTAATTT	novel		H3122-AR	H3122	-	-																c.325-29079_325-29078insAAATTAAACCTAAGGAAATCAGAAAGAATAAACTAATAAATATAAAAGTAGAAATTAAAACTTGAAAAAAAAGGTAAAATGATAAAACTAATAAGTTCTGAA			ENST00000263915		14	10	4	9	9	0	GRB14,intron_variant,,ENST00000263915,NM_004490.2;	TTCAGAACTTATTAGTTTTATCATTTTACCTTTTTTTTCAAGTTTTAATTTCTACTTTTATATTTATTAGTTTATTCTTTCTGATTTCCTTAGGTTTAATTT	ENSG00000115290	ENST00000263915	Transcript
CSRNP3	0	.	GRCh37	2	166434567	166434567	+	Intron	SNP	A	A	T	novel		H3122-AR	H3122	A	A																c.-23-16986A>T			ENST00000314499		32	23	9	26	26	0	CSRNP3,intron_variant,,ENST00000314499,NM_001172173.1;	T	ENSG00000178662	ENST00000314499	Transcript
AC010127.3	0	.	GRCh37	2	166838635	166838635	+	Intron	SNP	C	C	A	novel		H3122-AR	H3122	C	C																n.194+24533C>A			ENST00000595647		35	20	15	27	27	0	AC010127.3,intron_variant,,ENST00000595647,;	A	ENSG00000236107	ENST00000595647	Transcript
XIRP2	0	.	GRCh37	2	167888312	167888312	+	Intron	SNP	G	G	C	novel		H3122-AR	H3122	G	G																c.409-104107G>C			ENST00000409195		27	20	7	20	20	0	XIRP2,intron_variant,,ENST00000409195,NM_152381.5;	C	ENSG00000163092	ENST00000409195	Transcript
XIRP2	0	.	GRCh37	2	167971744	167971744	+	Intron	SNP	A	A	T	novel		H3122-AR	H3122	A	A																c.409-20675A>T			ENST00000409195		37	33	4	20	20	0	XIRP2,intron_variant,,ENST00000409195,NM_152381.5;	T	ENSG00000163092	ENST00000409195	Transcript
AC074363.1	0	.	GRCh37	2	168236146	168236146	+	Intron	SNP	T	T	G	novel		H3122-AR	H3122	T	T																n.164+86302T>G			ENST00000442316		33	27	6	16	16	0	AC074363.1,intron_variant,,ENST00000442316,;	G	ENSG00000228222	ENST00000442316	Transcript
Unknown	0	.	GRCh37	2	168583029	168583029	+	IGR	SNP	G	G	C	novel		H3122-AR	H3122	G	G																					37	26	11	22	22	0		C
STK39	0	.	GRCh37	2	169021253	169021253	+	Intron	SNP	C	C	T	novel		H3122-AR	H3122	C	C																c.431-863G>A			ENST00000355999		25	13	12	30	30	0	STK39,intron_variant,,ENST00000355999,NM_013233.2;	T	ENSG00000198648	ENST00000355999	Transcript
Unknown	0	.	GRCh37	2	170327936	170327936	+	IGR	SNP	C	C	A	novel		H3122-AR	H3122	C	C																					31	19	12	20	20	0		A
UBR3	0	.	GRCh37	2	170771392	170771392	+	Intron	SNP	C	C	A	novel		H3122-AR	H3122	C	C																c.1866+736C>A			ENST00000418381		27	15	12	21	21	0	UBR3,intron_variant,,ENST00000418381,NM_172070.3;	A	ENSG00000144357	ENST00000418381	Transcript
UBR3	0	.	GRCh37	2	170821953	170821953	+	Intron	SNP	G	G	T	novel		H3122-AR	H3122	G	G																c.3634+6917G>T			ENST00000418381		35	19	16	29	29	0	UBR3,intron_variant,,ENST00000418381,NM_172070.3;	T	ENSG00000144357	ENST00000418381	Transcript
MYO3B	0	.	GRCh37	2	171464886	171464886	+	Intron	SNP	A	A	T	novel		H3122-AR	H3122	A	A																c.3734-43252A>T			ENST00000408978		40	29	11	33	33	0	MYO3B,intron_variant,,ENST00000408978,NM_138995.4;	T	ENSG00000071909	ENST00000408978	Transcript
AC007405.4	0	.	GRCh37	2	171591641	171591641	+	Intron	SNP	A	A	C	novel		H3122-AR	H3122	A	A																n.722-1137T>G			ENST00000442456		22	18	4	17	17	0	AC007405.4,intron_variant,,ENST00000442456,;	C	ENSG00000234350	ENST00000442456	Transcript
Unknown	0	.	GRCh37	2	171745375	171745375	+	IGR	SNP	G	G	A	novel		H3122-AR	H3122	G	G																					25	18	7	26	26	0		A
DYNC1I2	0	.	GRCh37	2	172594805	172594805	+	Intron	SNP	G	G	T	novel		H3122-AR	H3122	G	G																c.1537-5754G>T			ENST00000397119		27	19	8	16	16	0	DYNC1I2,intron_variant,,ENST00000397119,NM_001378.2;	T	ENSG00000077380	ENST00000397119	Transcript
PDK1	0	.	GRCh37	2	173450840	173450840	+	Intron	SNP	T	T	G	novel		H3122-AR	H3122	T	T																c.946-166T>G			ENST00000282077		26	21	5	24	24	0	PDK1,intron_variant,,ENST00000282077,;	G	ENSG00000152256	ENST00000282077	Transcript
OLA1	0	.	GRCh37	2	174968038	174968038	+	Intron	SNP	C	C	A	novel		H3122-AR	H3122	C	C																c.728+19870G>T			ENST00000284719		32	25	7	27	27	0	OLA1,intron_variant,,ENST00000284719,NM_013341.3;	A	ENSG00000138430	ENST00000284719	Transcript
Unknown	0	.	GRCh37	2	175906417	175906417	+	IGR	SNP	T	T	G	novel		H3122-AR	H3122	T	T																					27	17	10	9	9	0		G
Unknown	0	.	GRCh37	2	176375550	176375550	+	IGR	SNP	T	T	G	novel		H3122-AR	H3122	T	T																					20	14	6	22	22	0		G
Unknown	0	.	GRCh37	2	176455879	176455879	+	IGR	SNP	G	G	T	novel		H3122-AR	H3122	G	G																					6	3	3	10	10	0		T
Unknown	0	.	GRCh37	2	176539332	176539332	+	IGR	SNP	C	C	A	novel		H3122-AR	H3122	C	C																					27	21	6	19	19	0		A
Unknown	0	.	GRCh37	2	176651600	176651600	+	IGR	SNP	G	G	T	novel		H3122-AR	H3122	G	G																					45	33	12	34	34	0		T
KIAA1715	0	.	GRCh37	2	176839512	176839512	+	Intron	SNP	C	C	T	novel		H3122-AR	H3122	C	C																c.317-3980G>A			ENST00000272748		32	25	7	19	19	0	KIAA1715,intron_variant,,ENST00000272748,NM_030650.1;	T	ENSG00000144320	ENST00000272748	Transcript
Unknown	0	.	GRCh37	2	177435877	177435877	+	IGR	SNP	A	A	G	novel		H3122-AR	H3122	A	A																					43	28	15	27	27	0		G
Unknown	0	.	GRCh37	2	177573962	177573962	+	IGR	SNP	T	T	A	novel		H3122-AR	H3122	T	T																					45	30	15	23	23	0		A
PDE11A	0	.	GRCh37	2	178563337	178563338	+	Intron	DNP	GC	GC	AT	novel		H3122-AR	H3122	GC	GC																c.2245-1178_2245-1177delinsAT			ENST00000286063		39	33	6	30	30	0	PDE11A,intron_variant,,ENST00000286063,NM_016953.3;	AT	ENSG00000128655	ENST00000286063	Transcript
PDE11A	0	.	GRCh37	2	178599316	178599316	+	Intron	SNP	G	G	C	novel		H3122-AR	H3122	G	G																c.1789-6416C>G			ENST00000286063		37	32	5	28	28	0	PDE11A,intron_variant,,ENST00000286063,NM_016953.3;	C	ENSG00000128655	ENST00000286063	Transcript
PDE11A	0	.	GRCh37	2	178642454	178642454	+	Intron	SNP	T	T	G	novel		H3122-AR	H3122	T	T																c.1738-8353A>C			ENST00000286063		24	14	10	28	28	0	PDE11A,intron_variant,,ENST00000286063,NM_016953.3;	G	ENSG00000128655	ENST00000286063	Transcript
PDE11A	0	.	GRCh37	2	178667423	178667423	+	Intron	SNP	G	G	T	novel		H3122-AR	H3122	G	G																c.1737+14133C>A			ENST00000286063		30	22	8	19	19	0	PDE11A,intron_variant,,ENST00000286063,NM_016953.3;	T	ENSG00000128655	ENST00000286063	Transcript
PDE11A	0	.	GRCh37	2	178815535	178815535	+	Intron	SNP	C	C	T	novel		H3122-AR	H3122	C	C																c.1072-45621G>A			ENST00000286063		31	18	13	17	17	0	PDE11A,intron_variant,,ENST00000286063,NM_016953.3;	T	ENSG00000128655	ENST00000286063	Transcript
OSBPL6	0	.	GRCh37	2	179203595	179203595	+	Intron	SNP	C	C	A	novel		H3122-AR	H3122	C	C																c.791-123C>A			ENST00000392505		46	31	15	23	23	0	OSBPL6,intron_variant,,ENST00000392505,NM_001201480.1;	A	ENSG00000079156	ENST00000392505	Transcript
PLEKHA3	0	.	GRCh37	2	179352379	179352379	+	Intron	SNP	C	C	A	novel		H3122-AR	H3122	C	C																c.157+1895C>A			ENST00000234453		38	27	11	28	28	0	PLEKHA3,intron_variant,,ENST00000234453,NM_019091.3;	A	ENSG00000116095	ENST00000234453	Transcript
CWC22	0	.	GRCh37	2	180821458	180821458	+	Intron	SNP	T	T	C	rs956339703		H3122-AR	H3122	T	T																c.1459-1697A>G			ENST00000410053		25	22	3	15	15	0	CWC22,intron_variant,,ENST00000410053,NM_020943.2;	C	ENSG00000163510	ENST00000410053	Transcript
CWC22	0	.	GRCh37	2	180828184	180828184	+	Intron	SNP	C	C	T	rs374485950		H3122-AR	H3122	C	C																c.1397+1090G>A			ENST00000410053		18	14	4	21	21	0	CWC22,intron_variant,,ENST00000410053,NM_020943.2;	T	ENSG00000163510	ENST00000410053	Transcript
Unknown	0	.	GRCh37	2	180917846	180917846	+	IGR	SNP	G	G	C	novel		H3122-AR	H3122	G	G																					26	18	8	28	28	0		C
Unknown	0	.	GRCh37	2	181407873	181407873	+	IGR	SNP	G	G	A	novel		H3122-AR	H3122	G	G																					35	29	6	23	23	0		A
AC068196.1	0	.	GRCh37	2	181964260	181964260	+	Intron	SNP	C	C	T	novel		H3122-AR	H3122	C	C																n.252-1945G>A			ENST00000456895		31	20	11	31	31	0	AC068196.1,intron_variant,,ENST00000456895,;	T	ENSG00000238171	ENST00000456895	Transcript
AC104820.2	0	.	GRCh37	2	182132063	182132063	+	Intron	SNP	G	G	T	novel		H3122-AR	H3122	G	G																n.358+4359G>T			ENST00000435411		26	19	7	20	20	0	AC104820.2,intron_variant,,ENST00000435411,;	T	ENSG00000234663	ENST00000435411	Transcript
ITGA4	0	.	GRCh37	2	182317782	182317782	+	5'Flank	SNP	C	C	T	novel		H3122-AR	H3122	C	C																			ENST00000397033		26	15	11	24	24	0	ITGA4,upstream_gene_variant,,ENST00000397033,NM_000885.4;	T	ENSG00000115232	ENST00000397033	Transcript
NEUROD1	0	.	GRCh37	2	182543775	182543775	+	Intron	SNP	G	G	A	novel		H3122-AR	H3122	G	G																c.-11-177C>T			ENST00000295108		28	13	15	33	33	0	NEUROD1,intron_variant,,ENST00000295108,NM_002500.4;	A	ENSG00000162992	ENST00000295108	Transcript
Unknown	0	.	GRCh37	2	182695412	182695412	+	IGR	DEL	T	T	-	novel		H3122-AR	H3122	T	T																					39	33	6	24	24	0		-
Unknown	0	.	GRCh37	2	182704311	182704311	+	IGR	SNP	A	A	C	novel		H3122-AR	H3122	A	A																					21	15	6	24	24	0		C
PDE1A	0	.	GRCh37	2	183165027	183165027	+	Intron	SNP	G	G	T	novel		H3122-AR	H3122	G	G																c.102-35886C>A			ENST00000435564		27	19	8	26	26	0	PDE1A,intron_variant,,ENST00000435564,NM_001258312.1,NM_005019.4;	T	ENSG00000115252	ENST00000435564	Transcript
DNAJC10	0	.	GRCh37	2	183616530	183616530	+	Intron	SNP	G	G	T	novel		H3122-AR	H3122	G	G																c.1434+18G>T			ENST00000264065		31	19	12	21	21	0	DNAJC10,intron_variant,,ENST00000264065,NM_018981.2,NM_001271581.1;	T	ENSG00000077232	ENST00000264065	Transcript
Unknown	0	.	GRCh37	2	184042824	184042824	+	IGR	SNP	C	C	A	novel		H3122-AR	H3122	C	C																					33	24	9	19	19	0		A
Unknown	0	.	GRCh37	2	184608517	184608517	+	IGR	SNP	T	T	G	novel		H3122-AR	H3122	T	T																					31	21	10	24	24	0		G
Unknown	0	.	GRCh37	2	185220245	185220245	+	IGR	SNP	G	G	T	novel		H3122-AR	H3122	G	G																					21	16	5	21	21	0		T
Unknown	0	.	GRCh37	2	186242217	186242217	+	IGR	SNP	C	C	A	novel		H3122-AR	H3122	C	C																					29	24	5	20	20	0		A
AC080125.1	0	.	GRCh37	2	186416969	186416969	+	5'Flank	SNP	G	G	A	rs185240315		H3122-AR	H3122	G	G																			ENST00000414888		30	21	9	21	21	0	AC080125.1,upstream_gene_variant,,ENST00000414888,;	A	ENSG00000225406	ENST00000414888	Transcript
FAM171B	0	.	GRCh37	2	187626577	187626577	+	Nonsense_Mutation	SNP	C	C	A	novel		H3122-AR	H3122	C	C																c.1508C>A	p.Ser503Ter	p.S503*	ENST00000304698	45512	44	32	12	35	35	0	FAM171B,stop_gained,p.Ser503Ter,ENST00000304698,NM_177454.3;	A	ENSG00000144369	ENST00000304698	Transcript
Unknown	0	.	GRCh37	2	187817448	187817448	+	IGR	SNP	T	T	C	novel		H3122-AR	H3122	T	T																					30	21	9	14	14	0		C
Unknown	0	.	GRCh37	2	187821115	187821115	+	IGR	SNP	T	T	C	novel		H3122-AR	H3122	T	T																					38	17	21	24	24	0		C
LINC01090	0	.	GRCh37	2	189016743	189016743	+	Intron	SNP	C	C	A	novel		H3122-AR	H3122	C	C																n.380+13738G>T			ENST00000434418		25	12	13	13	13	0	LINC01090,intron_variant,,ENST00000434418,;	A	ENSG00000231689	ENST00000434418	Transcript
AC079613.1	0	.	GRCh37	2	189669341	189669341	+	Intron	SNP	C	C	A	novel		H3122-AR	H3122	C	C																n.160+34671G>T			ENST00000431708		36	30	6	28	28	0	AC079613.1,intron_variant,,ENST00000431708,;	A	ENSG00000223523	ENST00000431708	Transcript
Unknown	0	.	GRCh37	2	189780619	189780619	+	IGR	SNP	G	G	A	novel		H3122-AR	H3122	G	G																					18	16	2	23	23	0		A
Unknown	0	.	GRCh37	2	190186277	190186277	+	IGR	SNP	G	G	T	novel		H3122-AR	H3122	G	G																					47	34	13	27	27	0		T
HIBCH	0	.	GRCh37	2	191085340	191085340	+	Intron	SNP	T	T	C	novel		H3122-AR	H3122	T	T																c.892-7539A>G			ENST00000359678		34	21	13	16	16	0	HIBCH,intron_variant,,ENST00000359678,NM_198047.2,NM_014362.3;	C	ENSG00000198130	ENST00000359678	Transcript
Unknown	0	.	GRCh37	2	192602564	192602564	+	IGR	DEL	C	C	-	novel		H3122-AR	H3122	C	C																					31	23	8	19	19	0		-
TMEFF2	0	.	GRCh37	2	192924497	192924497	+	Intron	SNP	G	G	A	novel		H3122-AR	H3122	G	G																c.440-1996C>T			ENST00000272771		31	25	6	24	24	0	TMEFF2,intron_variant,,ENST00000272771,NM_016192.2;	A	ENSG00000144339	ENST00000272771	Transcript
Unknown	0	.	GRCh37	2	193071827	193071827	+	IGR	SNP	C	C	T	novel		H3122-AR	H3122	C	C																					20	14	6	21	21	0		T
Unknown	0	.	GRCh37	2	193168249	193168249	+	IGR	SNP	T	T	C	novel		H3122-AR	H3122	T	T																					35	23	12	17	17	0		C
Unknown	0	.	GRCh37	2	193349138	193349138	+	IGR	SNP	A	A	G	novel		H3122-AR	H3122	A	A																					20	16	4	16	16	0		G
Unknown	0	.	GRCh37	2	193857423	193857423	+	IGR	SNP	G	G	C	novel		H3122-AR	H3122	G	G																					27	18	9	19	19	0		C
AC092638.1	0	.	GRCh37	2	194125429	194125429	+	3'Flank	SNP	G	G	T	novel		H3122-AR	H3122	G	G																			ENST00000411966		24	18	6	26	26	0	AC092638.1,downstream_gene_variant,,ENST00000411966,;	T	ENSG00000232658	ENST00000411966	Transcript
Unknown	0	.	GRCh37	2	194682329	194682329	+	IGR	SNP	G	G	T	novel		H3122-AR	H3122	G	G																					33	21	12	27	27	0		T
Unknown	0	.	GRCh37	2	194917283	194917283	+	IGR	SNP	T	T	G	novel		H3122-AR	H3122	T	T																					22	19	3	16	16	0		G
HNRNPA1P47	0	.	GRCh37	2	195048747	195048747	+	5'Flank	SNP	T	T	A	novel		H3122-AR	H3122	T	T																			ENST00000453073		22	17	5	18	18	0	HNRNPA1P47,upstream_gene_variant,,ENST00000453073,;	A	ENSG00000236695	ENST00000453073	Transcript
Unknown	0	.	GRCh37	2	196170610	196170610	+	IGR	SNP	T	T	C	novel		H3122-AR	H3122	T	T																					30	21	9	26	26	0		C
Unknown	0	.	GRCh37	2	196190329	196190329	+	IGR	SNP	C	C	A	novel		H3122-AR	H3122	C	C																					23	18	5	20	20	0		A
RP11-762E8.1	0	.	GRCh37	2	196367939	196367939	+	Intron	SNP	G	G	C	novel		H3122-AR	H3122	G	G																n.263+12222C>G			ENST00000606986		33	24	9	35	35	0	RP11-762E8.1,intron_variant,,ENST00000606986,;	C	ENSG00000271893	ENST00000606986	Transcript
DNAH7	0	.	GRCh37	2	196822386	196822387	+	Intron	DNP	TC	TC	GA	novel		H3122-AR	H3122	TC	TC																c.2892-216_2892-215inv			ENST00000312428		17	14	3	15	15	0	DNAH7,intron_variant,,ENST00000312428,NM_018897.2;	GA	ENSG00000118997	ENST00000312428	Transcript
Unknown	0	.	GRCh37	2	197053762	197053762	+	IGR	SNP	A	A	G	novel		H3122-AR	H3122	A	A																					24	16	8	21	21	0		G
HECW2	0	.	GRCh37	2	197160089	197160089	+	Intron	SNP	A	A	C	novel		H3122-AR	H3122	A	A																c.2815-2615T>G			ENST00000260983		41	31	10	21	21	0	HECW2,intron_variant,,ENST00000260983,NM_020760.1;	C	ENSG00000138411	ENST00000260983	Transcript
ANKRD44	0	.	GRCh37	2	197872817	197872817	+	Intron	SNP	C	C	A	novel		H3122-AR	H3122	C	C																c.1989-170G>T			ENST00000282272		34	25	9	34	34	0	ANKRD44,intron_variant,,ENST00000282272,NM_001195144.1;	A	ENSG00000065413	ENST00000282272	Transcript
PLCL1	0	.	GRCh37	2	198924014	198924014	+	Intron	SNP	C	C	A	novel		H3122-AR	H3122	C	C																c.241-24468C>A			ENST00000428675		28	24	4	24	24	0	PLCL1,intron_variant,,ENST00000428675,NM_006226.3;	A	ENSG00000115896	ENST00000428675	Transcript
PLCL1	0	.	GRCh37	2	198998710	198998710	+	Intron	SNP	C	C	A	novel		H3122-AR	H3122	C	C																c.3106-12794C>A			ENST00000428675		33	20	13	11	11	0	PLCL1,intron_variant,,ENST00000428675,NM_006226.3;	A	ENSG00000115896	ENST00000428675	Transcript
AC019330.1	0	.	GRCh37	2	199554578	199554578	+	Intron	SNP	T	T	G	novel		H3122-AR	H3122	T	T																n.98+82405A>C			ENST00000440609		18	10	8	23	23	0	AC019330.1,intron_variant,,ENST00000440609,;	G	ENSG00000225421	ENST00000440609	Transcript
Unknown	0	.	GRCh37	2	199967071	199967071	+	IGR	SNP	C	C	T	rs769864818		H3122-AR	H3122	C	C																					34	25	9	23	23	0		T
AC018717.2	0	.	GRCh37	2	199971237	199971237	+	5'Flank	SNP	T	T	G	novel		H3122-AR	H3122	T	T																			ENST00000457712		28	19	9	19	19	0	AC018717.2,upstream_gene_variant,,ENST00000457712,;	G	ENSG00000230407	ENST00000457712	Transcript
SPATS2L	0	.	GRCh37	2	201293025	201293025	+	Intron	SNP	C	C	G	novel		H3122-AR	H3122	C	C																c.445+8806C>G			ENST00000358677		35	24	11	23	23	0	SPATS2L,intron_variant,,ENST00000358677,NM_015535.2,NM_001282744.1,NM_001282735.1,NM_001282743.1;	G	ENSG00000196141	ENST00000358677	Transcript
SGOL2	0	.	GRCh37	2	201385681	201385682	+	Intron	DNP	TC	TC	GT	novel		H3122-AR	H3122	TC	TC																c.-119-5178_-119-5177delinsGT			ENST00000418045		46	42	4	10	10	0	SGOL2,intron_variant,,ENST00000418045,;	GT	ENSG00000163535	ENST00000418045	Transcript
SGOL2	0	.	GRCh37	2	201386576	201386576	+	5'Flank	SNP	G	G	T	novel		H3122-AR	H3122	G	G																			ENST00000357799		37	28	9	21	21	0	SGOL2,upstream_gene_variant,,ENST00000357799,NM_152524.5,NM_001160033.1,NM_001160046.1;	T	ENSG00000163535	ENST00000357799	Transcript
ALS2CR11	0	.	GRCh37	2	202444688	202444688	+	Intron	SNP	C	C	A	novel		H3122-AR	H3122	C	C																c.639+2130G>T			ENST00000439140		22	13	9	16	16	0	ALS2CR11,intron_variant,,ENST00000439140,NM_001168221.1;	A	ENSG00000155754	ENST00000439140	Transcript
FAM117B	0	.	GRCh37	2	203532347	203532347	+	Intron	SNP	G	G	A	novel		H3122-AR	H3122	G	G																c.602-28257G>A			ENST00000392238		47	34	13	22	22	0	FAM117B,intron_variant,,ENST00000392238,;	A	ENSG00000138439	ENST00000392238	Transcript
Unknown	0	.	GRCh37	2	204662689	204662689	+	IGR	SNP	G	G	A	novel		H3122-AR	H3122	G	G																					34	19	15	22	21	1		A
Unknown	0	.	GRCh37	2	204981015	204981015	+	IGR	SNP	G	G	T	novel		H3122-AR	H3122	G	G																					35	26	9	24	24	0		T
PARD3B	0	.	GRCh37	2	205948066	205948066	+	Intron	SNP	A	A	C	novel		H3122-AR	H3122	A	A																c.505-21084A>C			ENST00000358768		21	11	10	29	29	0	PARD3B,intron_variant,,ENST00000358768,;	C	ENSG00000116117	ENST00000358768	Transcript
Unknown	0	.	GRCh37	2	206679578	206679578	+	IGR	SNP	C	C	G	novel		H3122-AR	H3122	C	C																					42	26	16	18	18	0		G
GPR1	0	.	GRCh37	2	207064699	207064699	+	Intron	DEL	T	T	-	novel		H3122-AR	H3122	T	T																c.-29+13332del			ENST00000407325		36	28	8	20	20	0	GPR1,intron_variant,,ENST00000407325,NM_001098199.1,NM_005279.3,NM_001261453.1,NM_001261455.1,NM_001261454.1,NM_001261452.1;	-	ENSG00000183671	ENST00000407325	Transcript
Unknown	0	.	GRCh37	2	207673768	207673768	+	IGR	SNP	G	G	A	rs374835065		H3122-AR	H3122	G	G																					20	17	3	21	21	0		A
AC007879.5	0	.	GRCh37	2	208301090	208301090	+	Intron	SNP	G	G	T	novel		H3122-AR	H3122	G	G																n.257-18622C>A			ENST00000418850		35	21	14	32	32	0	AC007879.5,intron_variant,,ENST00000418850,;	T	ENSG00000223725	ENST00000418850	Transcript
Unknown	0	.	GRCh37	2	208508262	208508262	+	IGR	SNP	G	G	T	novel		H3122-AR	H3122	G	G																					42	36	6	22	22	0		T
PTH2R	0	.	GRCh37	2	209338850	209338850	+	Intron	SNP	G	G	A	novel		H3122-AR	H3122	G	G																c.982-6945G>A			ENST00000272847		18	11	7	31	31	0	PTH2R,intron_variant,,ENST00000272847,NM_005048.3;	A	ENSG00000144407	ENST00000272847	Transcript
AC019185.4	0	.	GRCh37	2	209383370	209383370	+	Intron	SNP	C	C	A	novel		H3122-AR	H3122	C	C																n.104-20956C>A			ENST00000424628		26	18	8	23	23	0	AC019185.4,intron_variant,,ENST00000424628,;	A	ENSG00000231896	ENST00000424628	Transcript
Unknown	0	.	GRCh37	2	209726719	209726719	+	IGR	SNP	C	C	A	novel		H3122-AR	H3122	C	C																					25	20	5	26	26	0		A
Unknown	0	.	GRCh37	2	209976252	209976252	+	IGR	SNP	A	A	C	novel		H3122-AR	H3122	A	A																					33	19	14	27	27	0		C
Unknown	0	.	GRCh37	2	210152437	210152438	+	IGR	DNP	AT	AT	GG	novel		H3122-AR	H3122	AT	AT																					13	11	2	12	12	0		GG
Unknown	0	.	GRCh37	2	210181830	210181830	+	IGR	SNP	C	C	A	novel		H3122-AR	H3122	C	C																					29	19	10	29	29	0		A
Unknown	0	.	GRCh37	2	210229864	210229864	+	IGR	SNP	A	A	T	rs57429912		H3122-AR	H3122	A	A																					38	22	16	17	17	0		T
Unknown	0	.	GRCh37	2	211112132	211112132	+	IGR	SNP	T	T	A	novel		H3122-AR	H3122	T	T																					34	23	11	28	28	0		A
Unknown	0	.	GRCh37	2	212212516	212212516	+	IGR	SNP	G	G	A	novel		H3122-AR	H3122	G	G																					35	25	10	31	31	0		A
ERBB4	0	.	GRCh37	2	213037247	213037247	+	Intron	SNP	C	C	T	novel		H3122-AR	H3122	C	C																c.83-47619G>A			ENST00000342788		31	20	11	33	33	0	ERBB4,intron_variant,,ENST00000342788,NM_005235.2;	T	ENSG00000178568	ENST00000342788	Transcript
ERBB4	0	.	GRCh37	2	213181022	213181022	+	Intron	SNP	G	G	T	novel		H3122-AR	H3122	G	G																c.83-191394C>A			ENST00000342788		26	20	6	22	22	0	ERBB4,intron_variant,,ENST00000342788,NM_005235.2;	T	ENSG00000178568	ENST00000342788	Transcript
SPAG16	0	.	GRCh37	2	214423004	214423004	+	Intron	SNP	A	A	G	novel		H3122-AR	H3122	A	A																c.1070+68190A>G			ENST00000331683		36	30	6	17	17	0	SPAG16,intron_variant,,ENST00000331683,NM_024532.4;	G	ENSG00000144451	ENST00000331683	Transcript
SPAG16	0	.	GRCh37	2	214474292	214474292	+	Intron	SNP	C	C	T	novel		H3122-AR	H3122	C	C																c.1070+119478C>T			ENST00000331683		31	28	3	16	16	0	SPAG16,intron_variant,,ENST00000331683,NM_024532.4;	T	ENSG00000144451	ENST00000331683	Transcript
AC072062.1	0	.	GRCh37	2	215752172	215752172	+	Intron	SNP	A	A	G	novel		H3122-AR	H3122	A	A																n.321+53343A>G			ENST00000607412		20	17	3	29	29	0	AC072062.1,intron_variant,,ENST00000607412,;	G	ENSG00000229267	ENST00000607412	Transcript
ABCA12	0	.	GRCh37	2	215814105	215814105	+	Intron	SNP	C	C	T	rs866002831		H3122-AR	H3122	C	C																c.6853-232G>A			ENST00000272895		17	14	3	14	14	0	ABCA12,intron_variant,,ENST00000272895,NM_173076.2;	T	ENSG00000144452	ENST00000272895	Transcript
SMARCAL1	0	.	GRCh37	2	217334007	217334007	+	Intron	SNP	T	T	C	rs1030364437		H3122-AR	H3122	T	T																c.2244+1238T>C			ENST00000357276		15	13	2	11	11	0	SMARCAL1,intron_variant,,ENST00000357276,NM_014140.3;	C	ENSG00000138375	ENST00000357276	Transcript
IGFBP2	0	.	GRCh37	2	217500684	217500684	+	Intron	SNP	T	T	G	novel		H3122-AR	H3122	T	T																c.442+1996T>G			ENST00000233809		27	23	4	10	10	0	IGFBP2,intron_variant,,ENST00000233809,NM_000597.2;	G	ENSG00000115457	ENST00000233809	Transcript
Unknown	0	.	GRCh37	2	217923726	217923726	+	IGR	SNP	C	C	T	novel		H3122-AR	H3122	C	C																					38	22	16	31	31	0		T
DIRC3	0	.	GRCh37	2	218378931	218378931	+	Intron	SNP	T	T	C	rs984356770		H3122-AR	H3122	T	T																n.322-35650A>G			ENST00000474063		28	18	10	22	22	0	DIRC3,intron_variant,,ENST00000474063,;	C	ENSG00000231672	ENST00000474063	Transcript
HMGB1P9	0	.	GRCh37	2	219064830	219064830	+	5'Flank	SNP	A	A	G	novel		H3122-AR	H3122	A	A																			ENST00000429856		16	14	2	9	9	0	HMGB1P9,upstream_gene_variant,,ENST00000429856,;	G	ENSG00000224159	ENST00000429856	Transcript
USP37	0	.	GRCh37	2	219422380	219422380	+	Intron	SNP	G	G	A	rs13000167		H3122-AR	H3122	G	G																c.156+841C>T			ENST00000258399		10	8	2	15	15	0	USP37,intron_variant,,ENST00000258399,NM_020935.2;	A	ENSG00000135913	ENST00000258399	Transcript
ANKZF1	0	.	GRCh37	2	220099960	220099960	+	Silent	SNP	G	G	C	novel		H3122-AR	H3122	G	G																c.1617G>C	p.Leu539=	p.L539=	ENST00000323348	45579	34	23	11	34	34	0	ANKZF1,synonymous_variant,p.Leu539=,ENST00000323348,NM_018089.2;	C	ENSG00000163516	ENST00000323348	Transcript
AC114765.1	0	.	GRCh37	2	221209397	221209397	+	Intron	SNP	G	G	C	novel		H3122-AR	H3122	G	G																n.427+22455G>C			ENST00000432993		38	30	8	19	19	0	AC114765.1,intron_variant,,ENST00000432993,;	C	ENSG00000239498	ENST00000432993	Transcript
AC067956.1	0	.	GRCh37	2	221406794	221406794	+	Intron	SNP	G	G	A	novel		H3122-AR	H3122	G	G																n.369-88306G>A			ENST00000414512		34	24	10	22	22	0	AC067956.1,intron_variant,,ENST00000414512,;	A	ENSG00000236451	ENST00000414512	Transcript
Unknown	0	.	GRCh37	2	222594478	222594478	+	IGR	SNP	G	G	T	novel		H3122-AR	H3122	G	G																					36	23	13	14	14	0		T
Unknown	0	.	GRCh37	2	222757174	222757174	+	IGR	SNP	T	T	G	novel		H3122-AR	H3122	T	T																					18	12	6	8	8	0		G
ENSR00000130780	0	.	GRCh37	2	222967784	222967784	+	IGR	SNP	C	C	A	novel		H3122-AR	H3122	C	C																			ENSR00000130780		33	22	11	27	27	0	,regulatory_region_variant,,ENSR00000130780,;	A		ENSR00000130780	RegulatoryFeature
Unknown	0	.	GRCh37	2	223585694	223585694	+	IGR	SNP	T	T	G	novel		H3122-AR	H3122	T	T																					38	28	10	23	22	1		G
Unknown	0	.	GRCh37	2	226112491	226112491	+	IGR	SNP	A	A	T	rs866205531		H3122-AR	H3122	A	A																					19	14	5	15	15	0		T
RP11-314B1.2	0	.	GRCh37	2	226559696	226559696	+	5'Flank	SNP	G	G	T	novel		H3122-AR	H3122	G	G																			ENST00000609089		19	16	3	14	14	0	RP11-314B1.2,upstream_gene_variant,,ENST00000609089,;	T	ENSG00000273301	ENST00000609089	Transcript
COL4A4	0	.	GRCh37	2	227888976	227888976	+	Intron	SNP	C	C	A	novel		H3122-AR	H3122	C	C																c.4090+1542G>T			ENST00000396625		35	27	8	16	16	0	COL4A4,intron_variant,,ENST00000396625,NM_000092.4;	A	ENSG00000081052	ENST00000396625	Transcript
COL4A4	0	.	GRCh37	2	227976608	227976608	+	Intron	SNP	G	G	T	novel		H3122-AR	H3122	G	G																c.559-179C>A			ENST00000396625		37	29	8	28	28	0	COL4A4,intron_variant,,ENST00000396625,NM_000092.4;	T	ENSG00000081052	ENST00000396625	Transcript
TM4SF20	0	.	GRCh37	2	228229877	228229877	+	Intron	SNP	T	T	G	novel		H3122-AR	H3122	T	T																c.401+932A>C			ENST00000304568		29	23	6	19	19	0	TM4SF20,intron_variant,,ENST00000304568,NM_024795.3;	G	ENSG00000168955	ENST00000304568	Transcript
ENSR00000131435	0	.	GRCh37	2	228279952	228279952	+	IGR	SNP	A	A	C	rs538747645		H3122-AR	H3122	A	A																			ENSR00000131435		21	15	6	15	15	0	,regulatory_region_variant,,ENSR00000131435,;	C		ENSR00000131435	RegulatoryFeature
Unknown	0	.	GRCh37	2	228544422	228544422	+	IGR	SNP	C	C	T	novel		H3122-AR	H3122	C	C																					25	15	10	33	33	0		T
SPHKAP	0	.	GRCh37	2	228907081	228907082	+	Intron	INS	-	-	T	novel		H3122-AR	H3122	-	-																c.247-14823dup			ENST00000392056		32	25	7	32	32	0	SPHKAP,intron_variant,,ENST00000392056,NM_001142644.1;	T	ENSG00000153820	ENST00000392056	Transcript
SPHKAP	0	.	GRCh37	2	228999945	228999945	+	Intron	SNP	G	G	C	novel		H3122-AR	H3122	G	G																c.33-3144C>G			ENST00000392056		22	18	4	20	20	0	SPHKAP,intron_variant,,ENST00000392056,NM_001142644.1;	C	ENSG00000153820	ENST00000392056	Transcript
PID1	0	.	GRCh37	2	229722285	229722285	+	Intron	SNP	C	C	A	novel		H3122-AR	H3122	C	C																n.357-6921G>T			ENST00000482518		31	17	14	25	25	0	PID1,intron_variant,,ENST00000482518,;	A	ENSG00000153823	ENST00000482518	Transcript
Unknown	0	.	GRCh37	2	231486278	231486278	+	IGR	SNP	G	G	T	novel		H3122-AR	H3122	G	G																					36	25	11	22	22	0		T
CAB39	0	.	GRCh37	2	231635613	231635613	+	Intron	SNP	G	G	T	novel		H3122-AR	H3122	G	G																c.114+10783G>T			ENST00000258418		26	17	9	27	27	0	CAB39,intron_variant,,ENST00000258418,NM_016289.3;	T	ENSG00000135932	ENST00000258418	Transcript
DIS3L2	0	.	GRCh37	2	232995974	232995974	+	Intron	SNP	T	T	A	novel		H3122-AR	H3122	T	T																c.702+545T>A			ENST00000325385		29	16	13	19	19	0	DIS3L2,intron_variant,,ENST00000325385,NM_152383.4;	A	ENSG00000144535	ENST00000325385	Transcript
NGEF	0	.	GRCh37	2	233861597	233861597	+	Intron	SNP	T	T	C	novel		H3122-AR	H3122	T	T																c.-75+16181A>G			ENST00000264051		43	37	6	32	32	0	NGEF,intron_variant,,ENST00000264051,NM_019850.2;	C	ENSG00000066248	ENST00000264051	Transcript
MROH2A	0	.	GRCh37	2	234701749	234701749	+	Intron	SNP	G	G	T	novel		H3122-AR	H3122	G	G																c.670+209G>T			ENST00000389758		36	30	6	25	25	0	MROH2A,intron_variant,,ENST00000389758,;	T	ENSG00000185038	ENST00000389758	Transcript
MSL3P1	0	.	GRCh37	2	234771574	234771574	+	3'Flank	SNP	G	G	T	novel		H3122-AR	H3122	G	G																			ENST00000438684		37	28	9	26	26	0	MSL3P1,downstream_gene_variant,,ENST00000438684,;	T	ENSG00000224287	ENST00000438684	Transcript
TRPM8	0	.	GRCh37	2	234828304	234828305	+	Intron	DNP	TG	TG	CC	novel		H3122-AR	H3122	TG	TG																c.-6+2227_-6+2228delinsCC			ENST00000324695		38	33	5	23	23	0	TRPM8,intron_variant,,ENST00000324695,NM_024080.4;	CC	ENSG00000144481	ENST00000324695	Transcript
TRPM8	0	.	GRCh37	2	234828311	234828311	+	Intron	SNP	T	T	A	rs1030298780		H3122-AR	H3122	T	T																c.-6+2234T>A			ENST00000324695		38	33	5	22	22	0	TRPM8,intron_variant,,ENST00000324695,NM_024080.4;	A	ENSG00000144481	ENST00000324695	Transcript
AC097713.3	0	.	GRCh37	2	235364761	235364761	+	Intron	SNP	G	G	T	novel		H3122-AR	H3122	G	G																n.189-4461G>T			ENST00000418025		23	18	5	23	23	0	AC097713.3,intron_variant,,ENST00000418025,;	T	ENSG00000228162	ENST00000418025	Transcript
AGAP1	0	.	GRCh37	2	236588082	236588082	+	Intron	SNP	C	C	G	novel		H3122-AR	H3122	C	C																c.164-29741C>G			ENST00000304032		37	27	10	24	24	0	AGAP1,intron_variant,,ENST00000304032,NM_001037131.2;	G	ENSG00000157985	ENST00000304032	Transcript
Unknown	0	.	GRCh37	2	237789381	237789381	+	IGR	SNP	G	G	T	novel		H3122-AR	H3122	G	G																					34	24	10	10	10	0		T
Unknown	0	.	GRCh37	2	237940773	237940773	+	IGR	SNP	C	C	A	novel		H3122-AR	H3122	C	C																					33	23	10	28	28	0		A
Unknown	0	.	GRCh37	2	242474719	242474719	+	IGR	SNP	C	C	A	novel		H3122-AR	H3122	C	C																					35	30	5	31	31	0		A
BOK-AS1	0	.	GRCh37	2	242486811	242486811	+	Intron	SNP	G	G	T	novel		H3122-AR	H3122	G	G																n.202-2552C>A			ENST00000434306		41	29	12	22	22	0	BOK-AS1,intron_variant,,ENST00000434306,;	T	ENSG00000234235	ENST00000434306	Transcript
CHL1	0	.	GRCh37	3	411274	411274	+	Intron	SNP	T	T	G	novel		H3122-AR	H3122	T	T																c.1751+3476T>G			ENST00000256509		27	21	6	18	18	0	CHL1,intron_variant,,ENST00000256509,NM_001253388.1,NM_006614.3,NM_001253387.1;	G	ENSG00000134121	ENST00000256509	Transcript
AC090044.1	0	.	GRCh37	3	816326	816326	+	Intron	SNP	T	T	G	novel		H3122-AR	H3122	T	T																n.212+24393T>G			ENST00000420823		30	23	7	34	34	0	AC090044.1,intron_variant,,ENST00000420823,;	G	ENSG00000224957	ENST00000420823	Transcript
AC090044.1	0	.	GRCh37	3	854929	854929	+	Intron	SNP	A	A	C	novel		H3122-AR	H3122	A	A																n.213-27469A>C			ENST00000420823		12	9	3	14	14	0	AC090044.1,intron_variant,,ENST00000420823,;	C	ENSG00000224957	ENST00000420823	Transcript
CNTN6	0	.	GRCh37	3	1144265	1144265	+	Intron	SNP	G	G	T	rs374228500		H3122-AR	H3122	G	G																c.-83+9461G>T			ENST00000446702		23	20	3	21	21	0	CNTN6,intron_variant,,ENST00000446702,;	T	ENSG00000134115	ENST00000446702	Transcript
CNTN6	0	.	GRCh37	3	1256690	1256690	+	Intron	SNP	G	G	A	novel		H3122-AR	H3122	G	G																c.56-5681G>A			ENST00000446702		34	25	9	17	17	0	CNTN6,intron_variant,,ENST00000446702,;	A	ENSG00000134115	ENST00000446702	Transcript
CNTN6	0	.	GRCh37	3	1379645	1379645	+	Intron	SNP	C	C	A	novel		H3122-AR	H3122	C	C																c.1364+8026C>A			ENST00000446702		19	13	6	20	20	0	CNTN6,intron_variant,,ENST00000446702,;	A	ENSG00000134115	ENST00000446702	Transcript
Unknown	0	.	GRCh37	3	1524230	1524230	+	IGR	SNP	A	A	T	novel		H3122-AR	H3122	A	A																					15	11	4	24	24	0		T
Unknown	0	.	GRCh37	3	1988038	1988038	+	IGR	SNP	C	C	A	novel		H3122-AR	H3122	C	C																					28	20	8	20	20	0		A
Unknown	0	.	GRCh37	3	2036990	2036990	+	IGR	SNP	C	C	A	novel		H3122-AR	H3122	C	C																					37	30	7	25	25	0		A
CNTN4	0	.	GRCh37	3	2272965	2272965	+	Intron	SNP	G	G	T	novel		H3122-AR	H3122	G	G																c.-144-107897G>T			ENST00000418658		41	30	11	24	24	0	CNTN4,intron_variant,,ENST00000418658,NM_175607.2;	T	ENSG00000144619	ENST00000418658	Transcript
CNTN4	0	.	GRCh37	3	2480862	2480862	+	Intron	SNP	G	G	C	novel		H3122-AR	H3122	G	G																c.-89+99945G>C			ENST00000397461		44	31	13	26	26	0	CNTN4,intron_variant,,ENST00000397461,NM_001206955.1;	C	ENSG00000144619	ENST00000397461	Transcript
CNTN4	0	.	GRCh37	3	2672445	2672445	+	Intron	SNP	C	C	G	novel		H3122-AR	H3122	C	C																c.55+59203C>G			ENST00000397461		14	10	4	12	12	0	CNTN4,intron_variant,,ENST00000397461,NM_001206955.1;	G	ENSG00000144619	ENST00000397461	Transcript
CNTN4	0	.	GRCh37	3	2784977	2784977	+	Intron	SNP	G	G	T	novel		H3122-AR	H3122	G	G																c.183-2229G>T			ENST00000397461		45	32	13	20	20	0	CNTN4,intron_variant,,ENST00000397461,NM_001206955.1;	T	ENSG00000144619	ENST00000397461	Transcript
CNTN4	0	.	GRCh37	3	3081031	3081031	+	Intron	SNP	C	C	A	novel		H3122-AR	H3122	C	C																c.2163+344C>A			ENST00000397461		36	25	11	23	23	0	CNTN4,intron_variant,,ENST00000397461,NM_001206955.1;	A	ENSG00000144619	ENST00000397461	Transcript
TRNT1	0	.	GRCh37	3	3181849	3181849	+	Intron	SNP	A	A	G	novel		H3122-AR	H3122	A	A																c.343-345A>G			ENST00000251607		34	29	5	31	31	0	TRNT1,intron_variant,,ENST00000251607,NM_182916.2;	G	ENSG00000072756	ENST00000251607	Transcript
AC026188.1	0	.	GRCh37	3	3370539	3370539	+	Intron	SNP	G	G	T	novel		H3122-AR	H3122	G	G																n.396+8445C>A			ENST00000455703		25	21	4	18	18	0	AC026188.1,intron_variant,,ENST00000455703,;	T	ENSG00000223727	ENST00000455703	Transcript
SUMF1	0	.	GRCh37	3	3798600	3798600	+	Intron	SNP	C	C	A	novel		H3122-AR	H3122	C	C																n.696+20809G>T			ENST00000470751		27	21	6	20	20	0	SUMF1,intron_variant,,ENST00000470751,;	A	ENSG00000144455	ENST00000470751	Transcript
SUMF1	0	.	GRCh37	3	4426805	4426805	+	Intron	SNP	T	T	G	novel		H3122-AR	H3122	T	T																c.955-8732A>C			ENST00000272902		27	14	13	13	13	0	SUMF1,intron_variant,,ENST00000272902,NM_182760.3;	G	ENSG00000144455	ENST00000272902	Transcript
ITPR1	0	.	GRCh37	3	4584091	4584091	+	Intron	SNP	G	G	T	novel		H3122-AR	H3122	G	G																c.163+21313G>T			ENST00000302640		28	25	3	16	16	0	ITPR1,intron_variant,,ENST00000302640,NM_001168272.1;	T	ENSG00000150995	ENST00000302640	Transcript
AC027119.1	0	.	GRCh37	3	6103122	6103122	+	Intron	SNP	A	A	G	novel		H3122-AR	H3122	A	A																n.323-62541A>G			ENST00000425894		26	21	5	20	20	0	AC027119.1,intron_variant,,ENST00000425894,;	G	ENSG00000229642	ENST00000425894	Transcript
AC027119.1	0	.	GRCh37	3	6153393	6153393	+	Intron	SNP	G	G	A	novel		H3122-AR	H3122	G	G																n.323-12270G>A			ENST00000425894		42	37	5	30	30	0	AC027119.1,intron_variant,,ENST00000425894,;	A	ENSG00000229642	ENST00000425894	Transcript
AC026167.1	0	.	GRCh37	3	6236819	6236819	+	Intron	SNP	T	T	G	novel		H3122-AR	H3122	T	T																n.95+46554T>G			ENST00000435651		11	9	2	24	24	0	AC026167.1,intron_variant,,ENST00000435651,;	G	ENSG00000226022	ENST00000435651	Transcript
AC026167.1	0	.	GRCh37	3	6373765	6373765	+	Intron	SNP	G	G	T	novel		H3122-AR	H3122	G	G																n.96-26823G>T			ENST00000435651		31	21	10	26	26	0	AC026167.1,intron_variant,,ENST00000435651,;	T	ENSG00000226022	ENST00000435651	Transcript
AC069277.2	0	.	GRCh37	3	6745743	6745743	+	Intron	SNP	C	C	T	novel		H3122-AR	H3122	C	C																n.195-13513C>T			ENST00000433639		32	18	14	19	19	0	AC069277.2,intron_variant,,ENST00000433639,;	T	ENSG00000189229	ENST00000433639	Transcript
GRM7	0	.	GRCh37	3	7267432	7267432	+	Intron	SNP	C	C	T	rs944652552		H3122-AR	H3122	C	C																c.737-72939C>T			ENST00000357716		11	8	3	22	22	0	GRM7,intron_variant,,ENST00000357716,NM_000844.3;	T	ENSG00000196277	ENST00000357716	Transcript
GRM7	0	.	GRCh37	3	7657456	7657456	+	Intron	SNP	T	T	A	novel		H3122-AR	H3122	T	T																c.2451+36412T>A			ENST00000357716		30	22	8	31	31	0	GRM7,intron_variant,,ENST00000357716,NM_000844.3;	A	ENSG00000196277	ENST00000357716	Transcript
LMCD1-AS1	0	.	GRCh37	3	8052044	8052044	+	Intron	SNP	T	T	C	novel		H3122-AR	H3122	T	T																n.431+5520A>G			ENST00000441861		14	12	2	8	8	0	LMCD1-AS1,intron_variant,,ENST00000441861,;	C	ENSG00000227110	ENST00000441861	Transcript
LMCD1-AS1	0	.	GRCh37	3	8052052	8052052	+	Intron	SNP	C	C	T	rs9824056		H3122-AR	H3122	C	C																n.431+5512G>A			ENST00000441861		14	12	2	8	8	0	LMCD1-AS1,intron_variant,,ENST00000441861,;	T	ENSG00000227110	ENST00000441861	Transcript
LMCD1-AS1	0	.	GRCh37	3	8162474	8162474	+	Intron	SNP	G	G	T	novel		H3122-AR	H3122	G	G																n.515-128485C>A			ENST00000446281		31	23	8	38	38	0	LMCD1-AS1,intron_variant,,ENST00000446281,;	T	ENSG00000227110	ENST00000446281	Transcript
SRGAP3	0	.	GRCh37	3	9198694	9198694	+	Intron	SNP	C	C	A	novel		H3122-AR	H3122	C	C																c.68-32093G>T			ENST00000383836		38	34	4	19	19	0	SRGAP3,intron_variant,,ENST00000383836,NM_014850.3;	A	ENSG00000196220	ENST00000383836	Transcript
ARPC4-TTLL3	0	.	GRCh37	3	9842059	9842059	+	Intron	SNP	G	G	A	novel		H3122-AR	H3122	G	G																c.234+79G>A			ENST00000397256		30	26	4	19	19	0	ARPC4-TTLL3,intron_variant,,ENST00000397256,NM_001198793.1;	A	ENSG00000250151	ENST00000397256	Transcript
IL17RE	0	.	GRCh37	3	9951972	9951973	+	Intron	DNP	GC	GC	AT	novel		H3122-AR	H3122	GC	GC																c.803-577_803-576delinsAT			ENST00000295980		30	20	10	24	24	0	IL17RE,intron_variant,,ENST00000295980,NM_153483.2;	AT	ENSG00000163701	ENST00000295980	Transcript
Unknown	0	.	GRCh37	3	11163943	11163943	+	IGR	SNP	C	C	A	novel		H3122-AR	H3122	C	C																					34	23	11	25	25	0		A
SYN2	0	.	GRCh37	3	12137073	12137074	+	Intron	INS	-	-	AAAAAAAAAAAAAACATT	novel		H3122-AR	H3122	-	-																n.550-45078_550-45077insAAAAAAAAAAAAAACATT			ENST00000432424		3	1	2	10	10	0	SYN2,intron_variant,,ENST00000432424,;	AAAAAAAAAAAAAACATT	ENSG00000157152	ENST00000432424	Transcript
PPARG	0	.	GRCh37	3	12414862	12414862	+	Intron	SNP	T	T	C	novel		H3122-AR	H3122	T	T																c.83-6341T>C			ENST00000287820		27	20	7	18	18	0	PPARG,intron_variant,,ENST00000287820,NM_015869.4;	C	ENSG00000132170	ENST00000287820	Transcript
FGD5P1	0	.	GRCh37	3	13979866	13979866	+	3'Flank	SNP	A	A	C	novel		H3122-AR	H3122	A	A																			ENST00000502451		12	9	3	10	10	0	FGD5P1,downstream_gene_variant,,ENST00000502451,;	C	ENSG00000250439	ENST00000502451	Transcript
Unknown	0	.	GRCh37	3	14284117	14284117	+	IGR	SNP	G	G	T	novel		H3122-AR	H3122	G	G																					45	29	16	32	31	1		T
COLQ	0	.	GRCh37	3	15518549	15518549	+	Intron	SNP	C	C	A	novel		H3122-AR	H3122	C	C																c.465+84G>T			ENST00000383788		33	24	9	30	30	0	COLQ,intron_variant,,ENST00000383788,NM_005677.3;	A	ENSG00000206561	ENST00000383788	Transcript
HACL1	0	.	GRCh37	3	15631426	15631426	+	Intron	SNP	C	C	A	novel		H3122-AR	H3122	C	C																c.309-307G>T			ENST00000321169		32	24	8	31	31	0	HACL1,intron_variant,,ENST00000321169,NM_012260.2;	A	ENSG00000131373	ENST00000321169	Transcript
Unknown	0	.	GRCh37	3	16607394	16607394	+	IGR	SNP	A	A	G	novel		H3122-AR	H3122	A	A																					30	18	12	23	23	0		G
TBC1D5	0	.	GRCh37	3	17639552	17639552	+	Intron	SNP	T	T	G	novel		H3122-AR	H3122	T	T																c.-36+25789A>C			ENST00000446818		19	15	4	24	24	0	TBC1D5,intron_variant,,ENST00000446818,NM_001134381.1;	G	ENSG00000131374	ENST00000446818	Transcript
TBC1D5	0	.	GRCh37	3	18065268	18065268	+	Intron	SNP	A	A	G	novel		H3122-AR	H3122	A	A																n.211+420831T>C			ENST00000414318		35	20	15	16	16	0	TBC1D5,intron_variant,,ENST00000414318,;	G	ENSG00000131374	ENST00000414318	Transcript
TBC1D5	0	.	GRCh37	3	18070684	18070684	+	Intron	SNP	G	G	T	novel		H3122-AR	H3122	G	G																n.211+415415C>A			ENST00000414318		17	15	2	19	19	0	TBC1D5,intron_variant,,ENST00000414318,;	T	ENSG00000131374	ENST00000414318	Transcript
TBC1D5	0	.	GRCh37	3	18071844	18071844	+	Intron	SNP	A	A	G	novel		H3122-AR	H3122	A	A																n.211+414255T>C			ENST00000414318		27	20	7	21	21	0	TBC1D5,intron_variant,,ENST00000414318,;	G	ENSG00000131374	ENST00000414318	Transcript
KCNH8	0	.	GRCh37	3	19186292	19186292	+	5'Flank	SNP	G	G	T	rs973137072		H3122-AR	H3122	G	G																			ENST00000328405		24	15	9	27	26	1	KCNH8,upstream_gene_variant,,ENST00000328405,NM_144633.2;	T	ENSG00000183960	ENST00000328405	Transcript
KCNH8	0	.	GRCh37	3	19298880	19298880	+	Intron	SNP	A	A	G	novel		H3122-AR	H3122	A	A																c.310+3501A>G			ENST00000328405		35	30	5	27	27	0	KCNH8,intron_variant,,ENST00000328405,NM_144633.2;	G	ENSG00000183960	ENST00000328405	Transcript
Unknown	0	.	GRCh37	3	19595820	19595820	+	IGR	SNP	G	G	T	novel		H3122-AR	H3122	G	G																					42	24	18	27	27	0		T
Unknown	0	.	GRCh37	3	19727223	19727223	+	IGR	SNP	G	G	T	novel		H3122-AR	H3122	G	G																					23	14	9	12	12	0		T
Unknown	0	.	GRCh37	3	20398493	20398493	+	IGR	SNP	G	G	T	novel		H3122-AR	H3122	G	G																					19	16	3	19	19	0		T
Unknown	0	.	GRCh37	3	20455226	20455226	+	IGR	SNP	C	C	T	novel		H3122-AR	H3122	C	C																					22	16	6	22	22	0		T
Unknown	0	.	GRCh37	3	20498206	20498207	+	IGR	DNP	TC	TC	GA	novel		H3122-AR	H3122	TC	TC																					44	32	12	26	26	0		GA
Unknown	0	.	GRCh37	3	20656852	20656852	+	IGR	SNP	C	C	A	novel		H3122-AR	H3122	C	C																					40	33	7	22	22	0		A
Unknown	0	.	GRCh37	3	20668334	20668335	+	IGR	DEL	GG	GG	-	novel		H3122-AR	H3122	GG	GG																					12	8	4	9	9	0		-
Unknown	0	.	GRCh37	3	20744686	20744686	+	IGR	SNP	C	C	A	novel		H3122-AR	H3122	C	C																					31	21	10	24	24	0		A
Unknown	0	.	GRCh37	3	21297120	21297120	+	IGR	SNP	C	C	A	novel		H3122-AR	H3122	C	C																					24	19	5	17	17	0		A
ZNF385D	0	.	GRCh37	3	21531795	21531795	+	Intron	SNP	C	C	A	novel		H3122-AR	H3122	C	C																c.439+20558G>T			ENST00000281523		27	17	10	28	28	0	ZNF385D,intron_variant,,ENST00000281523,NM_024697.2;	A	ENSG00000151789	ENST00000281523	Transcript
ZNF385D	0	.	GRCh37	3	21542978	21542978	+	Intron	SNP	C	C	A	novel		H3122-AR	H3122	C	C																c.439+9375G>T			ENST00000281523		24	14	10	20	20	0	ZNF385D,intron_variant,,ENST00000281523,NM_024697.2;	A	ENSG00000151789	ENST00000281523	Transcript
ZNF385D	0	.	GRCh37	3	22203965	22203965	+	Intron	SNP	G	G	T	rs562696204		H3122-AR	H3122	G	G																n.402+6344C>A			ENST00000494118		33	26	7	27	27	0	ZNF385D,intron_variant,,ENST00000494118,;	T	ENSG00000151789	ENST00000494118	Transcript
THRB	0	.	GRCh37	3	24251000	24251001	+	Intron	INS	-	-	GTTCAT	novel		H3122-AR	H3122	-	-																c.23-19181_23-19176dup			ENST00000396671		27	22	5	27	27	0	THRB,intron_variant,,ENST00000396671,NM_001128176.2;	GTTCAT	ENSG00000151090	ENST00000396671	Transcript
AC133680.1	0	.	GRCh37	3	25194580	25194580	+	Intron	SNP	G	G	T	novel		H3122-AR	H3122	G	G																n.398-21030G>T			ENST00000455576		37	27	10	37	37	0	AC133680.1,intron_variant,,ENST00000455576,;	T	ENSG00000237838	ENST00000455576	Transcript
RARB	0	.	GRCh37	3	25327991	25327991	+	Intron	SNP	C	C	A	rs766066793		H3122-AR	H3122	C	C																c.178+111925C>A			ENST00000404969		34	27	7	17	17	0	RARB,intron_variant,,ENST00000404969,;	A	ENSG00000077092	ENST00000404969	Transcript
Unknown	0	.	GRCh37	3	26000722	26000722	+	IGR	SNP	G	G	T	novel		H3122-AR	H3122	G	G																					30	18	12	24	24	0		T
Unknown	0	.	GRCh37	3	26517354	26517360	+	IGR	DEL	GATGTAC	GATGTAC	-	novel		H3122-AR	H3122	GATGTAC	GATGTAC																					20	15	5	18	18	0		-
Unknown	0	.	GRCh37	3	26545985	26545986	+	IGR	DEL	TA	TA	-	novel		H3122-AR	H3122	TA	TA																					34	30	4	28	28	0		-
NEK10	0	.	GRCh37	3	27380361	27380361	+	Intron	SNP	G	G	C	novel		H3122-AR	H3122	G	G																c.362+5402C>G			ENST00000341435		35	31	4	18	18	0	NEK10,intron_variant,,ENST00000341435,NM_199347.2;	C	ENSG00000163491	ENST00000341435	Transcript
Unknown	0	.	GRCh37	3	27715981	27715981	+	IGR	SNP	C	C	G	novel		H3122-AR	H3122	C	C																					33	26	7	22	22	0		G
Unknown	0	.	GRCh37	3	28084007	28084007	+	IGR	SNP	C	C	A	novel		H3122-AR	H3122	C	C																					41	35	6	24	24	0		A
ZCWPW2	0	.	GRCh37	3	28576526	28576526	+	Intron	SNP	T	T	G	novel		H3122-AR	H3122	T	T																c.378-2076T>G			ENST00000457897		22	18	4	31	31	0	ZCWPW2,intron_variant,,ENST00000457897,;	G	ENSG00000206559	ENST00000457897	Transcript
Unknown	0	.	GRCh37	3	30445988	30445988	+	IGR	SNP	G	G	T	novel		H3122-AR	H3122	G	G																					26	20	6	18	18	0		T
ENSR00000303258	0	.	GRCh37	3	30449871	30449871	+	IGR	SNP	A	A	G	novel		H3122-AR	H3122	A	A																			ENSR00000303258		32	22	10	22	22	0	,regulatory_region_variant,,ENSR00000303258,;	G		ENSR00000303258	RegulatoryFeature
RPL21P40	0	.	GRCh37	3	32073853	32073853	+	3'Flank	SNP	G	G	A	novel		H3122-AR	H3122	G	G																			ENST00000428586		19	13	6	20	20	0	RPL21P40,downstream_gene_variant,,ENST00000428586,;	A	ENSG00000235670	ENST00000428586	Transcript
CNOT10	0	.	GRCh37	3	32756976	32756976	+	Intron	SNP	G	G	T	novel		H3122-AR	H3122	G	G																c.754-741G>T			ENST00000454516		36	23	13	16	16	0	CNOT10,intron_variant,,ENST00000454516,NM_001256742.1;	T	ENSG00000182973	ENST00000454516	Transcript
CLASP2	0	.	GRCh37	3	33642711	33642711	+	Intron	SNP	C	C	A	novel		H3122-AR	H3122	C	C																c.1927+1733G>T			ENST00000468888		26	19	7	15	15	0	CLASP2,intron_variant,,ENST00000468888,;	A	ENSG00000163539	ENST00000468888	Transcript
Unknown	0	.	GRCh37	3	33940645	33940645	+	IGR	SNP	A	A	C	novel		H3122-AR	H3122	A	A																					28	16	12	25	25	0		C
Unknown	0	.	GRCh37	3	33978316	33978316	+	IGR	SNP	C	C	A	novel		H3122-AR	H3122	C	C																					28	20	8	28	28	0		A
Unknown	0	.	GRCh37	3	34058243	34058243	+	IGR	SNP	T	T	A	novel		H3122-AR	H3122	T	T																					33	23	10	36	36	0		A
AC018359.1	0	.	GRCh37	3	34345112	34345112	+	Intron	SNP	G	G	T	novel		H3122-AR	H3122	G	G																n.226+4701G>T			ENST00000424786		26	17	9	28	27	1	AC018359.1,intron_variant,,ENST00000424786,;	T	ENSG00000226320	ENST00000424786	Transcript
AC018359.1	0	.	GRCh37	3	34468991	34468991	+	Intron	SNP	C	C	A	novel		H3122-AR	H3122	C	C																n.570+18150C>A			ENST00000424786		33	23	10	27	27	0	AC018359.1,intron_variant,,ENST00000424786,;	A	ENSG00000226320	ENST00000424786	Transcript
Unknown	0	.	GRCh37	3	34957974	34957974	+	IGR	SNP	C	C	A	novel		H3122-AR	H3122	C	C																					25	15	10	31	31	0		A
Unknown	0	.	GRCh37	3	35271121	35271121	+	IGR	SNP	T	T	C	rs371193198		H3122-AR	H3122	T	T																					20	16	4	36	36	0		C
Unknown	0	.	GRCh37	3	35881036	35881036	+	IGR	SNP	G	G	T	novel		H3122-AR	H3122	G	G																					43	28	15	19	19	0		T
Unknown	0	.	GRCh37	3	35978780	35978780	+	IGR	SNP	T	T	G	novel		H3122-AR	H3122	T	T																					20	17	3	35	34	1		G
Unknown	0	.	GRCh37	3	36285318	36285318	+	IGR	SNP	A	A	C	novel		H3122-AR	H3122	A	A																					38	26	12	32	32	0		C
SLC22A13	0	.	GRCh37	3	38317391	38317391	+	Silent	SNP	G	G	A	novel		H3122-AR	H3122	G	G																c.1041G>A	p.Gly347=	p.G347=	ENST00000311856	45483	35	27	8	19	19	0	SLC22A13,synonymous_variant,p.Gly347=,ENST00000311856,NM_004256.3;	A	ENSG00000172940	ENST00000311856	Transcript
SLC22A14	0	.	GRCh37	3	38353272	38353272	+	Intron	SNP	G	G	T	novel		H3122-AR	H3122	G	G																c.945-1218G>T			ENST00000273173		30	26	4	26	26	0	SLC22A14,intron_variant,,ENST00000273173,NM_004803.3;	T	ENSG00000144671	ENST00000273173	Transcript
SCN5A	0	.	GRCh37	3	38634294	38634294	+	Intron	SNP	C	C	A	novel		H3122-AR	H3122	C	C																c.2262+4926G>T			ENST00000413689		39	28	11	17	17	0	SCN5A,intron_variant,,ENST00000413689,NM_001160160.1,NM_001099404.1;	A	ENSG00000183873	ENST00000413689	Transcript
Unknown	0	.	GRCh37	3	40995503	40995503	+	IGR	SNP	C	C	T	novel		H3122-AR	H3122	C	C																					27	18	9	10	10	0		T
ULK4	0	.	GRCh37	3	41467543	41467543	+	Intron	SNP	C	C	T	novel		H3122-AR	H3122	C	C																c.3493-27788G>A			ENST00000301831		30	22	8	21	21	0	ULK4,intron_variant,,ENST00000301831,NM_017886.2;	T	ENSG00000168038	ENST00000301831	Transcript
ULK4	0	.	GRCh37	3	41949855	41949855	+	Intron	SNP	T	T	A	novel		H3122-AR	H3122	T	T																c.1086-422A>T			ENST00000301831		38	22	16	28	28	0	ULK4,intron_variant,,ENST00000301831,NM_017886.2;	A	ENSG00000168038	ENST00000301831	Transcript
ABHD5	0	.	GRCh37	3	43732757	43732757	+	Intron	SNP	C	C	T	novel		H3122-AR	H3122	C	C																c.47+226C>T			ENST00000458276		19	13	6	15	15	0	ABHD5,intron_variant,,ENST00000458276,NM_016006.4;	T	ENSG00000011198	ENST00000458276	Transcript
ZKSCAN7	0	.	GRCh37	3	44613304	44613304	+	3'UTR	SNP	C	C	T	novel		H3122-AR	H3122	C	C																c.*437C>T			ENST00000273320	45449	38	25	13	17	17	0	ZKSCAN7,3_prime_UTR_variant,,ENST00000273320,NM_018651.2,NM_001288590.1;	T	ENSG00000196345	ENST00000273320	Transcript
KIAA1143	0	.	GRCh37	3	44784980	44784980	+	Intron	SNP	G	G	T	novel		H3122-AR	H3122	G	G																n.371-5691C>A			ENST00000484437		12	8	4	10	10	0	KIAA1143,intron_variant,,ENST00000484437,;	T	ENSG00000163807	ENST00000484437	Transcript
KIF15	0	.	GRCh37	3	44814664	44814664	+	Intron	SNP	A	A	C	novel		H3122-AR	H3122	A	A																c.20-1223A>C			ENST00000326047		19	11	8	20	20	0	KIF15,intron_variant,,ENST00000326047,NM_020242.2;	C	ENSG00000163808	ENST00000326047	Transcript
KIF15	0	.	GRCh37	3	44894345	44894345	+	3'UTR	SNP	G	G	T	novel		H3122-AR	H3122	G	G																c.*118G>T			ENST00000326047	35/35	35	24	11	29	29	0	KIF15,3_prime_UTR_variant,,ENST00000326047,NM_020242.2;	T	ENSG00000163808	ENST00000326047	Transcript
NBEAL2	0	.	GRCh37	3	47050915	47050915	+	3'UTR	DEL	T	T	-	novel		H3122-AR	H3122	T	T																c.*105del			ENST00000450053	54/54	24	18	6	16	16	0	NBEAL2,3_prime_UTR_variant,,ENST00000450053,NM_015175.2;	-	ENSG00000160796	ENST00000450053	Transcript
KIF9-AS1	0	.	GRCh37	3	47233966	47233966	+	Intron	SNP	A	A	T	novel		H3122-AR	H3122	A	A																n.329+23080A>T			ENST00000429315		26	22	4	30	30	0	KIF9-AS1,intron_variant,,ENST00000429315,;	T	ENSG00000227398	ENST00000429315	Transcript
KIF9	0	.	GRCh37	3	47300221	47300221	+	Intron	SNP	T	T	C	novel		H3122-AR	H3122	T	T																c.982-1171A>G			ENST00000335044		45	26	19	36	35	1	KIF9,intron_variant,,ENST00000335044,NM_001134878.1,NM_182902.3;	C	ENSG00000088727	ENST00000335044	Transcript
DHX30	0	.	GRCh37	3	47846997	47846997	+	Intron	SNP	C	C	A	novel		H3122-AR	H3122	C	C																c.-28+87C>A			ENST00000445061		41	28	13	28	28	0	DHX30,intron_variant,,ENST00000445061,NM_138615.2;	A	ENSG00000132153	ENST00000445061	Transcript
PLXNB1	0	.	GRCh37	3	48469805	48469805	+	Intron	SNP	T	T	C	rs527460397		H3122-AR	H3122	T	T																c.-60+857A>G			ENST00000358536		31	18	13	19	19	0	PLXNB1,intron_variant,,ENST00000358536,NM_002673.4;	C	ENSG00000164050	ENST00000358536	Transcript
CELSR3	0	.	GRCh37	3	48700052	48700052	+	Missense_Mutation	SNP	G	G	C	rs947423642		H3122-AR	H3122	G	G																c.16C>G	p.Pro6Ala	p.P6A	ENST00000164024	1/35	22	19	3	11	11	0	CELSR3,missense_variant,p.Pro6Ala,ENST00000164024,NM_001407.2;	C	ENSG00000008300	ENST00000164024	Transcript
BSN	0	.	GRCh37	3	49651119	49651119	+	Intron	SNP	T	T	G	novel		H3122-AR	H3122	T	T																c.225-11289T>G			ENST00000296452		19	11	8	8	8	0	BSN,intron_variant,,ENST00000296452,NM_003458.3;	G	ENSG00000164061	ENST00000296452	Transcript
CACNA2D2	0	.	GRCh37	3	50416866	50416866	+	Missense_Mutation	SNP	C	C	G	rs776608372		H3122-AR	H3122	C	C																c.1149G>C	p.Gln383His	p.Q383H	ENST00000479441	11/39	44	38	6	25	25	0	CACNA2D2,missense_variant,p.Gln383His,ENST00000479441,;	G	ENSG00000007402	ENST00000479441	Transcript
RAD54L2	0	.	GRCh37	3	51639955	51639955	+	Intron	SNP	C	C	A	novel		H3122-AR	H3122	C	C																c.139+15380C>A			ENST00000409535		35	22	13	21	21	0	RAD54L2,intron_variant,,ENST00000409535,NM_015106.2;	A	ENSG00000164080	ENST00000409535	Transcript
RAD54L2	0	.	GRCh37	3	51661747	51661747	+	Silent	SNP	C	C	G	novel		H3122-AR	H3122	C	C																c.318C>G	p.Pro106=	p.P106=	ENST00000409535	45373	37	31	6	35	35	0	RAD54L2,synonymous_variant,p.Pro106=,ENST00000409535,NM_015106.2;	G	ENSG00000164080	ENST00000409535	Transcript
ITIH1	0	.	GRCh37	3	52808406	52808406	+	5'Flank	SNP	T	T	G	novel		H3122-AR	H3122	T	T																			ENST00000273283		16	13	3	10	10	0	ITIH1,upstream_gene_variant,,ENST00000273283,NM_002215.3;	G	ENSG00000055957	ENST00000273283	Transcript
Unknown	0	.	GRCh37	3	53407437	53407437	+	IGR	SNP	G	G	T	novel		H3122-AR	H3122	G	G																					25	18	7	19	19	0		T
Unknown	0	.	GRCh37	3	53438979	53438979	+	IGR	SNP	C	C	T	novel		H3122-AR	H3122	C	C																					25	20	5	21	21	0		T
Unknown	0	.	GRCh37	3	53451666	53451666	+	IGR	SNP	G	G	T	novel		H3122-AR	H3122	G	G																					21	14	7	8	8	0		T
Unknown	0	.	GRCh37	3	53950648	53950648	+	IGR	SNP	A	A	G	novel		H3122-AR	H3122	A	A																					24	18	6	21	21	0		G
CACNA2D3	0	.	GRCh37	3	54291054	54291054	+	Intron	SNP	C	C	A	novel		H3122-AR	H3122	C	C																c.205-63415C>A			ENST00000474759		28	20	8	33	33	0	CACNA2D3,intron_variant,,ENST00000474759,NM_018398.2;	A	ENSG00000157445	ENST00000474759	Transcript
CACNA2D3	0	.	GRCh37	3	54493607	54493607	+	Intron	SNP	G	G	C	novel		H3122-AR	H3122	G	G																c.382-43912G>C			ENST00000474759		19	15	4	21	21	0	CACNA2D3,intron_variant,,ENST00000474759,NM_018398.2;	C	ENSG00000157445	ENST00000474759	Transcript
CACNA2D3	0	.	GRCh37	3	54499011	54499011	+	Intron	SNP	T	T	A	novel		H3122-AR	H3122	T	T																c.382-38508T>A			ENST00000474759		18	13	5	18	18	0	CACNA2D3,intron_variant,,ENST00000474759,NM_018398.2;	A	ENSG00000157445	ENST00000474759	Transcript
Unknown	0	.	GRCh37	3	55415464	55415464	+	IGR	SNP	C	C	A	novel		H3122-AR	H3122	C	C																					47	39	8	21	21	0		A
ERC2	0	.	GRCh37	3	55945358	55945358	+	Intron	SNP	C	C	A	novel		H3122-AR	H3122	C	C																c.2404-22781G>T			ENST00000288221		29	21	8	18	18	0	ERC2,intron_variant,,ENST00000288221,NM_015576.1;	A	ENSG00000187672	ENST00000288221	Transcript
ACOX2	0	.	GRCh37	3	58510693	58510693	+	Intron	SNP	G	G	C	novel		H3122-AR	H3122	G	G																c.1347-361C>G			ENST00000302819		38	24	14	35	35	0	ACOX2,intron_variant,,ENST00000302819,NM_003500.3;	C	ENSG00000168306	ENST00000302819	Transcript
RP11-285B24.1	0	.	GRCh37	3	59372757	59372757	+	Intron	SNP	G	G	T	novel		H3122-AR	H3122	G	G																n.34+1640C>A			ENST00000497258		30	21	9	26	26	0	RP11-285B24.1,intron_variant,,ENST00000497258,;	T	ENSG00000243903	ENST00000497258	Transcript
Unknown	0	.	GRCh37	3	59542932	59542932	+	IGR	SNP	G	G	T	novel		H3122-AR	H3122	G	G																					29	21	8	17	17	0		T
FHIT	0	.	GRCh37	3	59844378	59844378	+	Intron	SNP	G	G	T	novel		H3122-AR	H3122	G	G																c.348+63694C>A			ENST00000468189		31	22	9	9	9	0	FHIT,intron_variant,,ENST00000468189,;	T	ENSG00000189283	ENST00000468189	Transcript
FHIT	0	.	GRCh37	3	60681602	60681602	+	Intron	SNP	G	G	C	novel		H3122-AR	H3122	G	G																c.-18+126011C>G			ENST00000468189		44	39	5	26	26	0	FHIT,intron_variant,,ENST00000468189,;	C	ENSG00000189283	ENST00000468189	Transcript
FHIT	0	.	GRCh37	3	60805959	60805959	+	Intron	SNP	C	C	A	novel		H3122-AR	H3122	C	C																c.-18+1654G>T			ENST00000468189		21	14	7	28	28	0	FHIT,intron_variant,,ENST00000468189,;	A	ENSG00000189283	ENST00000468189	Transcript
Unknown	0	.	GRCh37	3	61321965	61321965	+	IGR	SNP	C	C	A	novel		H3122-AR	H3122	C	C																					24	19	5	32	32	0		A
SYNPR	0	.	GRCh37	3	63225233	63225233	+	Intron	SNP	A	A	C	rs371061398		H3122-AR	H3122	A	A																n.66+11177A>C			ENST00000478456		45	41	4	15	15	0	SYNPR,intron_variant,,ENST00000478456,;	C	ENSG00000163630	ENST00000478456	Transcript
SYNPR	0	.	GRCh37	3	63508307	63508307	+	Intron	SNP	C	C	T	novel		H3122-AR	H3122	C	C																c.210-33912C>T			ENST00000478300		30	15	15	33	33	0	SYNPR,intron_variant,,ENST00000478300,NM_001130003.1;	T	ENSG00000163630	ENST00000478300	Transcript
SYNPR	0	.	GRCh37	3	63533005	63533005	+	Intron	SNP	C	C	A	novel		H3122-AR	H3122	C	C																c.210-9214C>A			ENST00000478300		42	27	15	28	28	0	SYNPR,intron_variant,,ENST00000478300,NM_001130003.1;	A	ENSG00000163630	ENST00000478300	Transcript
Unknown	0	.	GRCh37	3	63711999	63711999	+	IGR	SNP	C	C	A	novel		H3122-AR	H3122	C	C																					38	25	13	35	35	0		A
PRICKLE2	0	.	GRCh37	3	64384629	64384630	+	Intron	DNP	CT	CT	TC	novel		H3122-AR	H3122	CT	CT																c.128+45529_128+45530delinsGA			ENST00000564377		36	33	3	20	20	0	PRICKLE2,intron_variant,,ENST00000564377,;	TC	ENSG00000163637	ENST00000564377	Transcript
ADAMTS9-AS2	0	.	GRCh37	3	64776175	64776175	+	Intron	SNP	A	A	T	novel		H3122-AR	H3122	A	A																n.431-8966A>T			ENST00000460833		28	23	5	23	23	0	ADAMTS9-AS2,intron_variant,,ENST00000460833,;	T	ENSG00000241684	ENST00000460833	Transcript
ADAMTS9-AS2	0	.	GRCh37	3	64810273	64810273	+	Intron	SNP	C	C	A	novel		H3122-AR	H3122	C	C																n.573+14747C>A			ENST00000474768		35	32	3	25	25	0	ADAMTS9-AS2,intron_variant,,ENST00000474768,;	A	ENSG00000241684	ENST00000474768	Transcript
ADAMTS9-AS2	0	.	GRCh37	3	64993422	64993422	+	Intron	SNP	G	G	C	novel		H3122-AR	H3122	G	G																n.640-1198G>C			ENST00000481312		35	22	13	34	34	0	ADAMTS9-AS2,intron_variant,,ENST00000481312,;	C	ENSG00000241684	ENST00000481312	Transcript
MAGI1	0	.	GRCh37	3	65514491	65514491	+	Intron	SNP	C	C	A	novel		H3122-AR	H3122	C	C																c.431-35185G>T			ENST00000402939		31	24	7	24	24	0	MAGI1,intron_variant,,ENST00000402939,NM_001033057.1;	A	ENSG00000151276	ENST00000402939	Transcript
MAGI1	0	.	GRCh37	3	65713726	65713726	+	Intron	SNP	A	A	C	novel		H3122-AR	H3122	A	A																c.314-105963T>G			ENST00000402939		37	20	17	14	14	0	MAGI1,intron_variant,,ENST00000402939,NM_001033057.1;	C	ENSG00000151276	ENST00000402939	Transcript
SLC25A26	0	.	GRCh37	3	66147996	66147996	+	Intron	SNP	G	G	T	novel		H3122-AR	H3122	G	G																c.-354+28337G>T			ENST00000354883		23	12	11	10	10	0	SLC25A26,intron_variant,,ENST00000354883,NM_173471.3_dupl9;	T	ENSG00000144741	ENST00000354883	Transcript
Unknown	0	.	GRCh37	3	67306028	67306028	+	IGR	SNP	G	G	T	novel		H3122-AR	H3122	G	G																					20	17	3	14	14	0		T
SUCLG2	0	.	GRCh37	3	67688531	67688531	+	Intron	SNP	C	C	A	novel		H3122-AR	H3122	C	C																c.84+16396G>T			ENST00000493112		30	23	7	33	33	0	SUCLG2,intron_variant,,ENST00000493112,NM_001177599.1;	A	ENSG00000172340	ENST00000493112	Transcript
RP11-81N13.1	0	.	GRCh37	3	67870754	67870754	+	Intron	SNP	C	C	T	novel		H3122-AR	H3122	C	C																n.616-19692C>T			ENST00000482677		29	21	8	27	27	0	RP11-81N13.1,intron_variant,,ENST00000482677,;	T	ENSG00000241316	ENST00000482677	Transcript
AC113171.1	0	.	GRCh37	3	67878673	67878673	+	RNA	SNP	T	T	C	novel		H3122-AR	H3122	T	T																n.78T>C			ENST00000581789	45292	46	43	3	11	11	0	AC113171.1,non_coding_transcript_exon_variant,,ENST00000581789,;	C	ENSG00000266400	ENST00000581789	Transcript
AC113171.1	0	.	GRCh37	3	67878676	67878676	+	RNA	SNP	G	G	A	novel		H3122-AR	H3122	G	G																n.81G>A			ENST00000581789	45292	49	46	3	11	11	0	AC113171.1,non_coding_transcript_exon_variant,,ENST00000581789,;	A	ENSG00000266400	ENST00000581789	Transcript
RP11-81N13.1	0	.	GRCh37	3	67970141	67970141	+	Intron	SNP	G	G	T	rs573703644		H3122-AR	H3122	G	G																n.1654-27424G>T			ENST00000482677		40	26	14	32	32	0	RP11-81N13.1,intron_variant,,ENST00000482677,;	T	ENSG00000241316	ENST00000482677	Transcript
FAM19A1	0	.	GRCh37	3	68161120	68161120	+	Intron	SNP	A	A	C	novel		H3122-AR	H3122	A	A																c.118+105233A>C			ENST00000478136		21	15	6	13	13	0	FAM19A1,intron_variant,,ENST00000478136,NM_213609.3;	C	ENSG00000183662	ENST00000478136	Transcript
Unknown	0	.	GRCh37	3	68663323	68663323	+	IGR	SNP	A	A	C	novel		H3122-AR	H3122	A	A																					42	31	11	41	41	0		C
FRMD4B	0	.	GRCh37	3	69446670	69446670	+	Intron	SNP	G	G	C	novel		H3122-AR	H3122	G	G																c.-1+35115C>G			ENST00000459638		31	20	11	23	23	0	FRMD4B,intron_variant,,ENST00000459638,;	C	ENSG00000114541	ENST00000459638	Transcript
MITF	0	.	GRCh37	3	69841856	69841856	+	Intron	SNP	C	C	A	novel		H3122-AR	H3122	C	C																c.104+53004C>A			ENST00000352241		21	15	6	18	18	0	MITF,intron_variant,,ENST00000352241,NM_198159.2;	A	ENSG00000187098	ENST00000352241	Transcript
MITF	0	.	GRCh37	3	69855781	69855781	+	Intron	SNP	C	C	T	novel		H3122-AR	H3122	C	C																c.104+66929C>T			ENST00000352241		35	27	8	24	24	0	MITF,intron_variant,,ENST00000352241,NM_198159.2;	T	ENSG00000187098	ENST00000352241	Transcript
Unknown	0	.	GRCh37	3	70502857	70502857	+	IGR	SNP	G	G	T	novel		H3122-AR	H3122	G	G																					29	20	9	34	34	0		T
EIF4E3	0	.	GRCh37	3	71769247	71769247	+	Intron	SNP	C	C	A	novel		H3122-AR	H3122	C	C																c.176+5096G>T			ENST00000425534		29	21	8	20	20	0	EIF4E3,intron_variant,,ENST00000425534,NM_001134651.1;	A	ENSG00000163412	ENST00000425534	Transcript
RP11-433A10.3	0	.	GRCh37	3	72227793	72227793	+	RNA	SNP	C	C	G	novel		H3122-AR	H3122	C	C																n.364C>G			ENST00000608390	45292	32	22	10	30	30	0	RP11-433A10.3,non_coding_transcript_exon_variant,,ENST00000608390,;	G	ENSG00000272774	ENST00000608390	Transcript
RP11-654C22.2	0	.	GRCh37	3	72604090	72604090	+	5'Flank	SNP	C	C	T	novel		H3122-AR	H3122	C	C																			ENST00000478745		23	15	8	28	28	0	RP11-654C22.2,upstream_gene_variant,,ENST00000478745,;	T	ENSG00000244345	ENST00000478745	Transcript
RNA5SP136	0	.	GRCh37	3	72745950	72745951	+	5'Flank	INS	-	-	T	novel		H3122-AR	H3122	-	-																			ENST00000410906		24	18	6	20	20	0	RNA5SP136,upstream_gene_variant,,ENST00000410906,;	T	ENSG00000222838	ENST00000410906	Transcript
Unknown	0	.	GRCh37	3	73968833	73968833	+	IGR	SNP	G	G	A	novel		H3122-AR	H3122	G	G																					12	10	2	13	13	0		A
Unknown	0	.	GRCh37	3	74012779	74012779	+	IGR	SNP	A	A	T	novel		H3122-AR	H3122	A	A																					21	17	4	10	10	0		T
RP11-781E19.1	0	.	GRCh37	3	74148326	74148326	+	5'Flank	SNP	G	G	T	rs1011010300		H3122-AR	H3122	G	G																			ENST00000468766		25	17	8	20	20	0	RP11-781E19.1,upstream_gene_variant,,ENST00000468766,;	T	ENSG00000223738	ENST00000468766	Transcript
Unknown	0	.	GRCh37	3	74745135	74745135	+	IGR	SNP	C	C	T	novel		H3122-AR	H3122	C	C																					22	17	5	15	15	0		T
Unknown	0	.	GRCh37	3	74782648	74782648	+	IGR	SNP	G	G	A	novel		H3122-AR	H3122	G	G																					16	10	6	32	32	0		A
Unknown	0	.	GRCh37	3	74829500	74829500	+	IGR	SNP	A	A	T	novel		H3122-AR	H3122	A	A																					30	22	8	36	36	0		T
Unknown	0	.	GRCh37	3	74929135	74929135	+	IGR	SNP	G	G	A	novel		H3122-AR	H3122	G	G																					24	13	11	24	24	0		A
ROBO2	0	.	GRCh37	3	77422255	77422305	+	Intron	DEL	ATTTTAAAATTATTATAAAAGTTATAAAATTATTATAAAAATTATTATAAA	ATTTTAAAATTATTATAAAAGTTATAAAATTATTATAAAAATTATTATAAA	-	novel		H3122-AR	H3122	ATTTTAAAATTATTATAAAAGTTATAAAATTATTATAAAAATTATTATAAA	ATTTTAAAATTATTATAAAAGTTATAAAATTATTATAAAAATTATTATAAA																c.437-104307_437-104257del			ENST00000487694		7	5	2	8	8	0	ROBO2,intron_variant,,ENST00000487694,NM_001128929.2;	-	ENSG00000185008	ENST00000487694	Transcript
Unknown	0	.	GRCh37	3	78244787	78244787	+	IGR	SNP	T	T	G	rs997193192		H3122-AR	H3122	T	T																					15	12	3	19	18	1		G
ROBO1	0	.	GRCh37	3	78733262	78733262	+	Intron	SNP	T	T	G	novel		H3122-AR	H3122	T	T																c.1342+1634A>C			ENST00000464233		24	21	3	18	18	0	ROBO1,intron_variant,,ENST00000464233,NM_002941.3;	G	ENSG00000169855	ENST00000464233	Transcript
ROBO1	0	.	GRCh37	3	79115887	79115887	+	Intron	SNP	G	G	A	novel		H3122-AR	H3122	G	G																c.172+58719C>T			ENST00000464233		32	18	14	21	21	0	ROBO1,intron_variant,,ENST00000464233,NM_002941.3;	A	ENSG00000169855	ENST00000464233	Transcript
ROBO1	0	.	GRCh37	3	79497993	79497993	+	Intron	SNP	C	C	T	novel		H3122-AR	H3122	C	C																c.88+140981G>A			ENST00000464233		37	27	10	29	29	0	ROBO1,intron_variant,,ENST00000464233,NM_002941.3;	T	ENSG00000169855	ENST00000464233	Transcript
ROBO1	0	.	GRCh37	3	79691576	79691576	+	Intron	SNP	C	C	A	novel		H3122-AR	H3122	C	C																c.-50-52465G>T			ENST00000464233		17	9	8	19	19	0	ROBO1,intron_variant,,ENST00000464233,NM_002941.3;	A	ENSG00000169855	ENST00000464233	Transcript
ROBO1	0	.	GRCh37	3	79780427	79780427	+	Intron	SNP	G	G	T	novel		H3122-AR	H3122	G	G																c.-51+36475C>A			ENST00000464233		20	12	8	21	21	0	ROBO1,intron_variant,,ENST00000464233,NM_002941.3;	T	ENSG00000169855	ENST00000464233	Transcript
Unknown	0	.	GRCh37	3	79858879	79858879	+	IGR	SNP	A	A	G	novel		H3122-AR	H3122	A	A																					41	36	5	23	23	0		G
Unknown	0	.	GRCh37	3	80144510	80144510	+	IGR	SNP	G	G	T	novel		H3122-AR	H3122	G	G																					30	27	3	29	29	0		T
RP11-47P18.2	0	.	GRCh37	3	80831983	80831983	+	Intron	SNP	C	C	A	novel		H3122-AR	H3122	C	C																n.345-1209C>A			ENST00000473938		28	21	7	26	26	0	RP11-47P18.2,intron_variant,,ENST00000473938,;	A	ENSG00000242781	ENST00000473938	Transcript
Unknown	0	.	GRCh37	3	80957568	80957568	+	IGR	SNP	T	T	C	novel		H3122-AR	H3122	T	T																					25	18	7	22	22	0		C
Unknown	0	.	GRCh37	3	80969616	80969616	+	IGR	SNP	C	C	G	novel		H3122-AR	H3122	C	C																					20	15	5	25	25	0		G
RP11-6B4.1	0	.	GRCh37	3	81145021	81145021	+	3'Flank	SNP	G	G	A	novel		H3122-AR	H3122	G	G																			ENST00000482617		31	25	6	34	34	0	RP11-6B4.1,downstream_gene_variant,,ENST00000482617,;	A	ENSG00000243694	ENST00000482617	Transcript
Unknown	0	.	GRCh37	3	81408399	81408399	+	IGR	SNP	A	A	C	novel		H3122-AR	H3122	A	A																					27	22	5	16	15	1		C
Unknown	0	.	GRCh37	3	81472270	81472270	+	IGR	SNP	C	C	T	novel		H3122-AR	H3122	C	C																					28	22	6	26	26	0		T
RP11-359D24.1	0	.	GRCh37	3	81958300	81958300	+	Intron	SNP	G	G	A	novel		H3122-AR	H3122	G	G																n.364-10417G>A			ENST00000471614		30	22	8	13	13	0	RP11-359D24.1,intron_variant,,ENST00000471614,;	A	ENSG00000242009	ENST00000471614	Transcript
RP11-260O18.1	0	.	GRCh37	3	82252477	82252477	+	Intron	SNP	G	G	T	novel		H3122-AR	H3122	G	G																n.472+872G>T			ENST00000470263		18	13	5	26	26	0	RP11-260O18.1,intron_variant,,ENST00000470263,;	T	ENSG00000239440	ENST00000470263	Transcript
RP11-260O18.1	0	.	GRCh37	3	82262206	82262206	+	Intron	SNP	T	T	C	novel		H3122-AR	H3122	T	T																n.472+10601T>C			ENST00000470263		29	20	9	21	21	0	RP11-260O18.1,intron_variant,,ENST00000470263,;	C	ENSG00000239440	ENST00000470263	Transcript
RP11-260O18.1	0	.	GRCh37	3	82354055	82354055	+	Intron	SNP	G	G	C	novel		H3122-AR	H3122	G	G																n.472+102450G>C			ENST00000470263		24	14	10	11	11	0	RP11-260O18.1,intron_variant,,ENST00000470263,;	C	ENSG00000239440	ENST00000470263	Transcript
RP11-260O18.1	0	.	GRCh37	3	82454148	82454149	+	Intron	INS	-	-	A	novel		H3122-AR	H3122	-	-																n.473-11123_473-11122insA			ENST00000470263		36	22	14	12	12	0	RP11-260O18.1,intron_variant,,ENST00000470263,;	A	ENSG00000239440	ENST00000470263	Transcript
Unknown	0	.	GRCh37	3	82696987	82696987	+	IGR	SNP	C	C	A	novel		H3122-AR	H3122	C	C																					30	27	3	27	27	0		A
Unknown	0	.	GRCh37	3	82843225	82843225	+	IGR	SNP	A	A	C	novel		H3122-AR	H3122	A	A																					24	18	6	21	21	0		C
Unknown	0	.	GRCh37	3	82957285	82957285	+	IGR	SNP	T	T	G	novel		H3122-AR	H3122	T	T																					33	24	9	19	19	0		G
Unknown	0	.	GRCh37	3	83785922	83785922	+	IGR	SNP	C	C	A	novel		H3122-AR	H3122	C	C																					19	14	5	13	13	0		A
Unknown	0	.	GRCh37	3	83903366	83903366	+	IGR	SNP	A	A	C	novel		H3122-AR	H3122	A	A																					22	16	6	34	34	0		C
Unknown	0	.	GRCh37	3	84155129	84155129	+	IGR	SNP	C	C	G	novel		H3122-AR	H3122	C	C																					30	20	10	32	32	0		G
Unknown	0	.	GRCh37	3	84237151	84237151	+	IGR	SNP	C	C	A	novel		H3122-AR	H3122	C	C																					27	13	14	16	16	0		A
AC107025.1	0	.	GRCh37	3	84544781	84544781	+	5'Flank	SNP	A	A	C	novel		H3122-AR	H3122	A	A																			ENST00000578770		20	16	4	15	15	0	AC107025.1,upstream_gene_variant,,ENST00000578770,;	C	ENSG00000266652	ENST00000578770	Transcript
CADM2	0	.	GRCh37	3	85178805	85178805	+	Intron	SNP	G	G	T	novel		H3122-AR	H3122	G	G																c.61+169986G>T			ENST00000407528		21	16	5	32	32	0	CADM2,intron_variant,,ENST00000407528,NM_001167674.1;	T	ENSG00000175161	ENST00000407528	Transcript
CADM2	0	.	GRCh37	3	85242749	85242749	+	Intron	SNP	C	C	A	novel		H3122-AR	H3122	C	C																c.61+233930C>A			ENST00000407528		33	23	10	21	21	0	CADM2,intron_variant,,ENST00000407528,NM_001167674.1;	A	ENSG00000175161	ENST00000407528	Transcript
CADM2	0	.	GRCh37	3	85598435	85598435	+	Intron	SNP	T	T	A	novel		H3122-AR	H3122	T	T																c.62-252762T>A			ENST00000407528		26	22	4	28	28	0	CADM2,intron_variant,,ENST00000407528,NM_001167674.1;	A	ENSG00000175161	ENST00000407528	Transcript
Unknown	0	.	GRCh37	3	86511159	86511159	+	IGR	SNP	G	G	C	novel		H3122-AR	H3122	G	G																					19	13	6	23	23	0		C
Unknown	0	.	GRCh37	3	87771466	87771466	+	IGR	SNP	G	G	C	novel		H3122-AR	H3122	G	G																					27	19	8	14	14	0		C
Unknown	0	.	GRCh37	3	88070960	88070960	+	IGR	SNP	A	A	C	novel		H3122-AR	H3122	A	A																					45	32	13	31	31	0		C
Unknown	0	.	GRCh37	3	88283695	88283708	+	IGR	DEL	ATTATTAATCATTA	ATTATTAATCATTA	-	novel		H3122-AR	H3122	ATTATTAATCATTA	ATTATTAATCATTA																					26	20	6	19	19	0		-
Unknown	0	.	GRCh37	3	88708628	88708628	+	IGR	SNP	A	A	T	novel		H3122-AR	H3122	A	A																					23	15	8	22	22	0		T
EPHA3	0	.	GRCh37	3	89482670	89482670	+	Intron	SNP	A	A	C	novel		H3122-AR	H3122	A	A																c.2346+2161A>C			ENST00000336596		42	32	10	16	16	0	EPHA3,intron_variant,,ENST00000336596,NM_005233.5;	C	ENSG00000044524	ENST00000336596	Transcript
EPHA3	0	.	GRCh37	3	89493280	89493280	+	Intron	SNP	C	C	T	novel		H3122-AR	H3122	C	C																c.2347-5095C>T			ENST00000336596		28	22	6	31	31	0	EPHA3,intron_variant,,ENST00000336596,NM_005233.5;	T	ENSG00000044524	ENST00000336596	Transcript
Unknown	0	.	GRCh37	3	89605801	89605801	+	IGR	SNP	A	A	T	novel		H3122-AR	H3122	A	A																					32	25	7	22	22	0		T
Unknown	0	.	GRCh37	3	89725241	89725241	+	IGR	SNP	C	C	G	novel		H3122-AR	H3122	C	C																					20	15	5	15	15	0		G
Unknown	0	.	GRCh37	3	89990999	89990999	+	IGR	SNP	T	T	G	novel		H3122-AR	H3122	T	T																					23	20	3	16	16	0		G
RNU6-712P	0	.	GRCh37	3	90230788	90230788	+	5'Flank	SNP	A	A	C	novel		H3122-AR	H3122	A	A																			ENST00000410558		20	11	9	14	14	0	RNU6-712P,upstream_gene_variant,,ENST00000410558,;	C	ENSG00000222490	ENST00000410558	Transcript
Unknown	0	.	GRCh37	3	94193641	94193641	+	IGR	SNP	A	A	G	novel		H3122-AR	H3122	A	A																					34	30	4	35	35	0		G
Unknown	0	.	GRCh37	3	94557850	94557850	+	IGR	SNP	A	A	G	rs9867316		H3122-AR	H3122	A	A																					19	16	3	20	20	0		G
Unknown	0	.	GRCh37	3	94971422	94971422	+	IGR	SNP	A	A	T	novel		H3122-AR	H3122	A	A																					34	27	7	19	19	0		T
Unknown	0	.	GRCh37	3	94999089	94999089	+	IGR	SNP	A	A	G	novel		H3122-AR	H3122	A	A																					53	44	9	46	45	1		G
Unknown	0	.	GRCh37	3	95236837	95236837	+	IGR	SNP	T	T	C	novel		H3122-AR	H3122	T	T																					34	27	7	31	31	0		C
Unknown	0	.	GRCh37	3	96022762	96022762	+	IGR	SNP	T	T	C	rs6793712		H3122-AR	H3122	T	T																					27	18	9	35	34	1		C
Unknown	0	.	GRCh37	3	96488319	96488319	+	IGR	SNP	G	G	C	novel		H3122-AR	H3122	G	G																					21	18	3	17	17	0		C
EPHA6	0	.	GRCh37	3	96597463	96597463	+	Intron	SNP	C	C	T	novel		H3122-AR	H3122	C	C																c.450+11730C>T			ENST00000389672		46	41	5	33	33	0	EPHA6,intron_variant,,ENST00000389672,NM_001080448.2;	T	ENSG00000080224	ENST00000389672	Transcript
EPHA6	0	.	GRCh37	3	96778273	96778273	+	Intron	SNP	A	A	G	novel		H3122-AR	H3122	A	A																c.1114+71436A>G			ENST00000389672		29	22	7	25	25	0	EPHA6,intron_variant,,ENST00000389672,NM_001080448.2;	G	ENSG00000080224	ENST00000389672	Transcript
EPHA6	0	.	GRCh37	3	96795053	96795053	+	Intron	SNP	G	G	T	novel		H3122-AR	H3122	G	G																c.1114+88216G>T			ENST00000389672		36	29	7	41	41	0	EPHA6,intron_variant,,ENST00000389672,NM_001080448.2;	T	ENSG00000080224	ENST00000389672	Transcript
EPHA6	0	.	GRCh37	3	96852830	96852830	+	Intron	SNP	A	A	G	rs56390894		H3122-AR	H3122	A	A																c.1115-92278A>G			ENST00000389672		40	33	7	18	18	0	EPHA6,intron_variant,,ENST00000389672,NM_001080448.2;	G	ENSG00000080224	ENST00000389672	Transcript
MINA	0	.	GRCh37	3	97672377	97672377	+	Intron	SNP	C	C	A	novel		H3122-AR	H3122	C	C																c.785+859G>T			ENST00000333396		46	37	9	26	26	0	MINA,intron_variant,,ENST00000333396,NM_001042533.2,NM_032778.5;	A	ENSG00000170854	ENST00000333396	Transcript
Unknown	0	.	GRCh37	3	97698850	97698850	+	IGR	SNP	C	C	A	rs753031228		H3122-AR	H3122	C	C																					55	52	3	23	23	0		A
OR5H3P	0	.	GRCh37	3	97927057	97927057	+	RNA	SNP	G	G	A	novel		H3122-AR	H3122	G	G																n.791G>A			ENST00000502817	45292	29	26	3	46	46	0	OR5H3P,non_coding_transcript_exon_variant,,ENST00000502817,;	A	ENSG00000249975	ENST00000502817	Transcript
CPOX	0	.	GRCh37	3	98312489	98312489	+	5'UTR	SNP	T	T	C	novel		H3122-AR	H3122	T	T																c.-141A>G			ENST00000264193	45298	33	29	4	18	18	0	CPOX,5_prime_UTR_variant,,ENST00000264193,NM_000097.5;	C	ENSG00000080819	ENST00000264193	Transcript
DCBLD2	0	.	GRCh37	3	98566842	98566842	+	Intron	SNP	T	T	C	rs2470879		H3122-AR	H3122	T	T																c.571+1463A>G			ENST00000326840		32	22	10	29	29	0	DCBLD2,intron_variant,,ENST00000326840,NM_080927.3;	C	ENSG00000057019	ENST00000326840	Transcript
FILIP1L	0	.	GRCh37	3	99714737	99714737	+	Intron	SNP	C	C	T	rs1018709821		H3122-AR	H3122	C	C																c.-10-64863G>A			ENST00000354552		46	30	16	31	31	0	FILIP1L,intron_variant,,ENST00000354552,NM_182909.2;	T	ENSG00000168386	ENST00000354552	Transcript
ENSR00000305202	0	.	GRCh37	3	99973538	99973538	+	IGR	SNP	G	G	T	novel		H3122-AR	H3122	G	G																			ENSR00000305202		59	45	14	35	35	0	,regulatory_region_variant,,ENSR00000305202,;	T		ENSR00000305202	RegulatoryFeature
LNP1	0	.	GRCh37	3	100165413	100165413	+	Intron	SNP	G	G	T	novel		H3122-AR	H3122	G	G																c.157-5150G>T			ENST00000383693		37	29	8	26	26	0	LNP1,intron_variant,,ENST00000383693,NM_001085451.1;	T	ENSG00000206535	ENST00000383693	Transcript
TMEM45A	0	.	GRCh37	3	100246952	100246952	+	Intron	SNP	G	G	C	novel		H3122-AR	H3122	G	G																c.-3-27101G>C			ENST00000323523		50	39	11	36	36	0	TMEM45A,intron_variant,,ENST00000323523,NM_018004.1;	C	ENSG00000181458	ENST00000323523	Transcript
RNU6-1256P	0	.	GRCh37	3	101337467	101337467	+	3'Flank	SNP	C	C	T	novel		H3122-AR	H3122	C	C																			ENST00000516539		49	46	3	28	28	0	RNU6-1256P,downstream_gene_variant,,ENST00000516539,;	T	ENSG00000252348	ENST00000516539	Transcript
Unknown	0	.	GRCh37	3	102213986	102213986	+	IGR	SNP	C	C	A	novel		H3122-AR	H3122	C	C																					43	37	6	23	23	0		A
Unknown	0	.	GRCh37	3	102577727	102577727	+	IGR	SNP	T	T	A	novel		H3122-AR	H3122	T	T																					37	24	13	29	29	0		A
RNU1-43P	0	.	GRCh37	3	102882398	102882398	+	3'Flank	SNP	A	A	G	novel		H3122-AR	H3122	A	A																			ENST00000365052		24	12	12	15	15	0	RNU1-43P,downstream_gene_variant,,ENST00000365052,;	G	ENSG00000201922	ENST00000365052	Transcript
Unknown	0	.	GRCh37	3	102912514	102912514	+	IGR	SNP	C	C	A	novel		H3122-AR	H3122	C	C																					34	25	9	35	35	0		A
Unknown	0	.	GRCh37	3	103156911	103156911	+	IGR	SNP	G	G	A	novel		H3122-AR	H3122	G	G																					30	23	7	43	43	0		A
Unknown	0	.	GRCh37	3	103414640	103414640	+	IGR	SNP	T	T	C	novel		H3122-AR	H3122	T	T																					38	31	7	34	34	0		C
Unknown	0	.	GRCh37	3	104138063	104138063	+	IGR	SNP	C	C	G	novel		H3122-AR	H3122	C	C																					35	30	5	21	21	0		G
Unknown	0	.	GRCh37	3	104629339	104629339	+	IGR	SNP	C	C	T	rs7620092		H3122-AR	H3122	C	C																					38	27	11	27	27	0		T
ALCAM	0	.	GRCh37	3	105269340	105269340	+	Intron	SNP	A	A	G	novel		H3122-AR	H3122	A	A																c.1507+237A>G			ENST00000306107		35	29	6	36	36	0	ALCAM,intron_variant,,ENST00000306107,NM_001627.3;	G	ENSG00000170017	ENST00000306107	Transcript
CBLB	0	.	GRCh37	3	105396037	105396037	+	Intron	SNP	G	G	A	novel		H3122-AR	H3122	G	G																c.2569+1238C>T			ENST00000264122		27	18	9	39	39	0	CBLB,intron_variant,,ENST00000264122,NM_170662.3;	A	ENSG00000114423	ENST00000264122	Transcript
CBLB	0	.	GRCh37	3	105450567	105450567	+	Intron	SNP	G	G	T	novel		H3122-AR	H3122	G	G																c.1203+2286C>A			ENST00000264122		44	39	5	38	38	0	CBLB,intron_variant,,ENST00000264122,NM_170662.3;	T	ENSG00000114423	ENST00000264122	Transcript
Unknown	0	.	GRCh37	3	105913157	105913157	+	IGR	SNP	C	C	T	rs12695131		H3122-AR	H3122	C	C																					36	29	7	22	22	0		T
LINC00882	0	.	GRCh37	3	106557303	106557303	+	RNA	SNP	G	G	T	novel		H3122-AR	H3122	G	G																n.1073C>A			ENST00000484698	45512	23	18	5	25	25	0	LINC00882,non_coding_transcript_exon_variant,,ENST00000484698,;	T	ENSG00000242759	ENST00000484698	Transcript
LINC00882	0	.	GRCh37	3	106932787	106932787	+	Intron	SNP	G	G	T	novel		H3122-AR	H3122	G	G																n.190+26503C>A			ENST00000484698		26	18	8	13	13	0	LINC00882,intron_variant,,ENST00000484698,;	T	ENSG00000242759	ENST00000484698	Transcript
BBX	0	.	GRCh37	3	107251237	107251237	+	Intron	SNP	C	C	T	rs674779		H3122-AR	H3122	C	C																c.-84+5992C>T			ENST00000325805		47	39	8	27	27	0	BBX,intron_variant,,ENST00000325805,;	T	ENSG00000114439	ENST00000325805	Transcript
CD47	0	.	GRCh37	3	107767278	107767278	+	Intron	SNP	C	C	A	novel		H3122-AR	H3122	C	C																c.968-1139G>T			ENST00000361309		15	10	5	12	12	0	CD47,intron_variant,,ENST00000361309,NM_001777.3;	A	ENSG00000196776	ENST00000361309	Transcript
Unknown	0	.	GRCh37	3	107970637	107970637	+	IGR	SNP	C	C	A	novel		H3122-AR	H3122	C	C																					39	34	5	29	29	0		A
TRAT1	0	.	GRCh37	3	108561276	108561276	+	Intron	SNP	G	G	T	novel		H3122-AR	H3122	G	G																c.152+3462G>T			ENST00000295756		37	28	9	27	27	0	TRAT1,intron_variant,,ENST00000295756,NM_016388.2;	T	ENSG00000163519	ENST00000295756	Transcript
Unknown	0	.	GRCh37	3	108592478	108592478	+	IGR	DEL	T	T	-	novel		H3122-AR	H3122	T	T																					25	19	6	13	13	0		-
Unknown	0	.	GRCh37	3	108596701	108596701	+	IGR	SNP	C	C	G	rs2399246		H3122-AR	H3122	C	C																					43	31	12	24	24	0		G
DPPA2	0	.	GRCh37	3	109037936	109037936	+	5'Flank	SNP	C	C	T	rs992833617		H3122-AR	H3122	C	C																			ENST00000478945		31	27	4	43	43	0	DPPA2,upstream_gene_variant,,ENST00000478945,NM_138815.3;	T	ENSG00000163530	ENST00000478945	Transcript
DPPA4	0	.	GRCh37	3	109054265	109054265	+	Intron	SNP	G	G	A	rs1014495769		H3122-AR	H3122	G	G																c.55-1425C>T			ENST00000335658		39	29	10	28	28	0	DPPA4,intron_variant,,ENST00000335658,NM_018189.3;	A	ENSG00000121570	ENST00000335658	Transcript
Unknown	0	.	GRCh37	3	109746912	109746912	+	IGR	SNP	G	G	T	novel		H3122-AR	H3122	G	G																					42	30	12	33	33	0		T
PVRL3	0	.	GRCh37	3	110914972	110914972	+	Intron	SNP	T	T	A	novel		H3122-AR	H3122	T	T																c.63+3712T>A			ENST00000485506		43	31	12	32	32	0	PVRL3,intron_variant,,ENST00000485506,;	A	ENSG00000177707	ENST00000485506	Transcript
RP11-615J4.3	0	.	GRCh37	3	111199123	111199123	+	Intron	SNP	G	G	T	novel		H3122-AR	H3122	G	G																n.209-13761C>A			ENST00000497896		46	33	13	41	41	0	RP11-615J4.3,intron_variant,,ENST00000497896,;	T	ENSG00000239311	ENST00000497896	Transcript
SLC9C1	0	.	GRCh37	3	111920396	111920396	+	Intron	SNP	A	A	C	novel		H3122-AR	H3122	A	A																c.2322+701T>G			ENST00000305815		29	21	8	30	30	0	SLC9C1,intron_variant,,ENST00000305815,NM_183061.1;	C	ENSG00000172139	ENST00000305815	Transcript
Unknown	0	.	GRCh37	3	112403613	112403613	+	IGR	SNP	G	G	C	novel		H3122-AR	H3122	G	G																					51	37	14	51	51	0		C
RP11-572M11.4	0	.	GRCh37	3	112849714	112849714	+	Intron	SNP	T	T	C	novel		H3122-AR	H3122	T	T																n.400-31067T>C			ENST00000496389		41	35	6	38	38	0	RP11-572M11.4,intron_variant,,ENST00000496389,;	C	ENSG00000240057	ENST00000496389	Transcript
KIAA2018	0	.	GRCh37	3	113418176	113418176	+	5'Flank	SNP	C	C	G	novel		H3122-AR	H3122	C	C																			ENST00000316407		28	22	6	21	21	0	KIAA2018,upstream_gene_variant,,ENST00000316407,NM_001009899.2;	G	ENSG00000176542	ENST00000316407	Transcript
KIAA1407	0	.	GRCh37	3	113705277	113705277	+	Intron	SNP	C	C	T	novel		H3122-AR	H3122	C	C																c.2164-5637G>A			ENST00000295878		32	25	7	17	17	0	KIAA1407,intron_variant,,ENST00000295878,NM_020817.1;	T	ENSG00000163617	ENST00000295878	Transcript
ZBTB20	0	.	GRCh37	3	114415305	114415305	+	Intron	SNP	C	C	A	novel		H3122-AR	H3122	C	C																c.-397-2883G>T			ENST00000357258		38	29	9	30	30	0	ZBTB20,intron_variant,,ENST00000357258,NM_015642.4;	A	ENSG00000181722	ENST00000357258	Transcript
Unknown	0	.	GRCh37	3	114915774	114915774	+	IGR	SNP	A	A	C	novel		H3122-AR	H3122	A	A																					32	27	5	29	29	0		C
Unknown	0	.	GRCh37	3	115188402	115188402	+	IGR	SNP	G	G	T	novel		H3122-AR	H3122	G	G																					32	25	7	20	20	0		T
LSAMP	0	.	GRCh37	3	115766973	115766973	+	Intron	SNP	A	A	G	novel		H3122-AR	H3122	A	A																c.389-28486T>C			ENST00000490035		45	35	10	45	45	0	LSAMP,intron_variant,,ENST00000490035,NM_002338.3;	G	ENSG00000185565	ENST00000490035	Transcript
LSAMP	0	.	GRCh37	3	116209685	116209685	+	Intron	SNP	A	A	C	novel		H3122-AR	H3122	A	A																c.68-45883T>G			ENST00000539563		32	25	7	32	32	0	LSAMP,intron_variant,,ENST00000539563,;	C	ENSG00000185565	ENST00000539563	Transcript
LINC00903	0	.	GRCh37	3	116268238	116268238	+	5'Flank	SNP	A	A	G	rs373240014		H3122-AR	H3122	A	A																			ENST00000497854		19	9	10	23	23	0	LINC00903,upstream_gene_variant,,ENST00000497854,;	G	ENSG00000241397	ENST00000497854	Transcript
LSAMP	0	.	GRCh37	3	116600711	116600711	+	Intron	SNP	A	A	G	novel		H3122-AR	H3122	A	A																c.68-436909T>C			ENST00000539563		33	25	8	36	36	0	LSAMP,intron_variant,,ENST00000539563,;	G	ENSG00000185565	ENST00000539563	Transcript
LSAMP	0	.	GRCh37	3	116666068	116666068	+	Intron	SNP	T	T	C	novel		H3122-AR	H3122	T	T																c.68-502266A>G			ENST00000539563		42	33	9	47	46	1	LSAMP,intron_variant,,ENST00000539563,;	C	ENSG00000185565	ENST00000539563	Transcript
LSAMP	0	.	GRCh37	3	116796826	116796826	+	Intron	SNP	C	C	G	novel		H3122-AR	H3122	C	C																c.68-633024G>C			ENST00000539563		16	14	2	14	14	0	LSAMP,intron_variant,,ENST00000539563,;	G	ENSG00000185565	ENST00000539563	Transcript
LSAMP	0	.	GRCh37	3	116796843	116796843	+	Intron	SNP	A	A	G	novel		H3122-AR	H3122	A	A																c.68-633041T>C			ENST00000539563		15	13	2	14	14	0	LSAMP,intron_variant,,ENST00000539563,;	G	ENSG00000185565	ENST00000539563	Transcript
LSAMP	0	.	GRCh37	3	116891955	116891956	+	Intron	DNP	GC	GC	TT	novel		H3122-AR	H3122	GC	GC																c.68-728154_68-728153delinsAA			ENST00000539563		28	16	12	40	40	0	LSAMP,intron_variant,,ENST00000539563,;	TT	ENSG00000185565	ENST00000539563	Transcript
IGSF11	0	.	GRCh37	3	118752988	118752988	+	Intron	SNP	T	T	C	novel		H3122-AR	H3122	T	T																c.52+390A>G			ENST00000393775		32	23	9	31	31	0	IGSF11,intron_variant,,ENST00000393775,NM_001015887.1;	C	ENSG00000144847	ENST00000393775	Transcript
C3orf30	0	.	GRCh37	3	118866938	118866938	+	Intron	SNP	C	C	T	novel		H3122-AR	H3122	C	C																c.1399-89C>T			ENST00000295622		29	21	8	41	41	0	C3orf30,intron_variant,,ENST00000295622,NM_152539.2;	T	ENSG00000163424	ENST00000295622	Transcript
B4GALT4-AS1	0	.	GRCh37	3	119004935	119004935	+	Intron	SNP	T	T	G	novel		H3122-AR	H3122	T	T																n.519-4553T>G			ENST00000470790		31	20	11	14	14	0	B4GALT4-AS1,intron_variant,,ENST00000470790,;	G	ENSG00000240254	ENST00000470790	Transcript
ARHGAP31	0	.	GRCh37	3	119013672	119013672	+	5'UTR	SNP	C	C	G	novel		H3122-AR	H3122	C	C																c.-80C>G			ENST00000264245	45303	39	27	12	33	33	0	ARHGAP31,5_prime_UTR_variant,,ENST00000264245,NM_020754.2;	G	ENSG00000031081	ENST00000264245	Transcript
ARHGAP31	0	.	GRCh37	3	119110436	119110437	+	Intron	INS	-	-	CCCCCCCCCCCCC	novel		H3122-AR	H3122	-	-																c.881+614_881+615insCCCCCCCCCCCCC			ENST00000264245		13	9	4	15	15	0	ARHGAP31,intron_variant,,ENST00000264245,NM_020754.2;	CCCCCCCCCCCCC	ENSG00000031081	ENST00000264245	Transcript
ARHGAP31	0	.	GRCh37	3	119110445	119110445	+	Intron	SNP	T	T	C	rs7428902		H3122-AR	H3122	T	T																c.881+615T>C			ENST00000264245		13	11	2	15	15	0	ARHGAP31,intron_variant,,ENST00000264245,NM_020754.2;	C	ENSG00000031081	ENST00000264245	Transcript
MAATS1	0	.	GRCh37	3	119428887	119428887	+	Intron	SNP	C	C	A	novel		H3122-AR	H3122	C	C																c.500+145C>A			ENST00000273390		37	33	4	34	34	0	MAATS1,intron_variant,,ENST00000273390,NM_033364.3;	A	ENSG00000183833	ENST00000273390	Transcript
GSK3B	0	.	GRCh37	3	119589411	119589411	+	Intron	SNP	A	A	C	novel		H3122-AR	H3122	A	A																c.910-3936T>G			ENST00000316626		47	31	16	50	50	0	GSK3B,intron_variant,,ENST00000316626,;	C	ENSG00000082701	ENST00000316626	Transcript
Unknown	0	.	GRCh37	3	120212891	120212891	+	IGR	SNP	C	C	A	novel		H3122-AR	H3122	C	C																					42	32	10	52	52	0		A
HGD	0	.	GRCh37	3	120346069	120346069	+	3'Flank	SNP	C	C	T	novel		H3122-AR	H3122	C	C																			ENST00000283871		45	37	8	43	43	0	HGD,downstream_gene_variant,,ENST00000283871,NM_000187.3;	T	ENSG00000113924	ENST00000283871	Transcript
STXBP5L	0	.	GRCh37	3	120857652	120857652	+	Intron	SNP	A	A	C	novel		H3122-AR	H3122	A	A																c.670-13672A>C			ENST00000273666		45	36	9	25	25	0	STXBP5L,intron_variant,,ENST00000273666,NM_014980.2;	C	ENSG00000145087	ENST00000273666	Transcript
STXBP5L	0	.	GRCh37	3	120909325	120909325	+	Intron	SNP	C	C	G	novel		H3122-AR	H3122	C	C																c.878-15445C>G			ENST00000273666		36	25	11	32	32	0	STXBP5L,intron_variant,,ENST00000273666,NM_014980.2;	G	ENSG00000145087	ENST00000273666	Transcript
IQCB1	0	.	GRCh37	3	121501017	121501017	+	Intron	SNP	G	G	T	novel		H3122-AR	H3122	G	G																c.1279-296C>A			ENST00000310864		57	48	9	51	51	0	IQCB1,intron_variant,,ENST00000310864,NM_001023570.2;	T	ENSG00000173226	ENST00000310864	Transcript
ILDR1	0	.	GRCh37	3	121716817	121716817	+	Intron	SNP	G	G	T	novel		H3122-AR	H3122	G	G																c.646+3338C>A			ENST00000344209		57	50	7	42	42	0	ILDR1,intron_variant,,ENST00000344209,NM_001199799.1;	T	ENSG00000145103	ENST00000344209	Transcript
Unknown	0	.	GRCh37	3	121862583	121862583	+	IGR	SNP	C	C	A	novel		H3122-AR	H3122	C	C																					47	38	9	39	39	0		A
FAM162A	0	.	GRCh37	3	122115959	122115959	+	Intron	SNP	A	A	C	novel		H3122-AR	H3122	A	A																c.35-5648A>C			ENST00000477892		60	46	14	44	44	0	FAM162A,intron_variant,,ENST00000477892,NM_014367.3;	C	ENSG00000114023	ENST00000477892	Transcript
PARP15	0	.	GRCh37	3	122341010	122341010	+	Intron	SNP	C	C	A	novel		H3122-AR	H3122	C	C																c.1231+552C>A			ENST00000464300		59	47	12	34	34	0	PARP15,intron_variant,,ENST00000464300,NM_001113523.1;	A	ENSG00000173200	ENST00000464300	Transcript
PARP15	0	.	GRCh37	3	122342940	122342940	+	Intron	SNP	G	G	A	novel		H3122-AR	H3122	G	G																c.1231+2482G>A			ENST00000464300		49	45	4	39	39	0	PARP15,intron_variant,,ENST00000464300,NM_001113523.1;	A	ENSG00000173200	ENST00000464300	Transcript
ADCY5	0	.	GRCh37	3	123115658	123115659	+	Intron	INS	-	-	G	novel		H3122-AR	H3122	-	-																c.1135-44231_1135-44230insC			ENST00000462833		10	6	4	9	9	0	ADCY5,intron_variant,,ENST00000462833,NM_183357.2;	G	ENSG00000173175	ENST00000462833	Transcript
MYLK	0	.	GRCh37	3	123333168	123333168	+	Silent	SNP	G	G	A	novel		H3122-AR	H3122	G	G																c.5529C>T	p.Phe1843=	p.F1843=	ENST00000360304	34/34	46	36	10	34	34	0	MYLK,synonymous_variant,p.Phe1843=,ENST00000360304,NM_053025.3;	A	ENSG00000065534	ENST00000360304	Transcript
KALRN	0	.	GRCh37	3	123984077	123984077	+	Intron	SNP	G	G	C	novel		H3122-AR	H3122	G	G																c.450+540G>C			ENST00000240874		30	21	9	30	30	0	KALRN,intron_variant,,ENST00000240874,NM_003947.4;	C	ENSG00000160145	ENST00000240874	Transcript
ITGB5	0	.	GRCh37	3	124481752	124481752	+	3'UTR	SNP	C	C	A	novel		H3122-AR	H3122	C	C																c.*718G>T			ENST00000296181	15/15	47	41	6	43	43	0	ITGB5,3_prime_UTR_variant,,ENST00000296181,NM_002213.3;	A	ENSG00000082781	ENST00000296181	Transcript
ZNF148	0	.	GRCh37	3	124983760	124983760	+	Intron	SNP	G	G	A	novel		H3122-AR	H3122	G	G																c.667+12810C>T			ENST00000360647		41	37	4	46	46	0	ZNF148,intron_variant,,ENST00000360647,NM_021964.2;	A	ENSG00000163848	ENST00000360647	Transcript
Unknown	0	.	GRCh37	3	125330716	125330716	+	IGR	SNP	G	G	C	novel		H3122-AR	H3122	G	G																					51	36	15	39	39	0		C
SLC41A3	0	.	GRCh37	3	125724635	125724635	+	3'Flank	SNP	G	G	T	novel		H3122-AR	H3122	G	G																			ENST00000315891		42	33	9	30	30	0	SLC41A3,downstream_gene_variant,,ENST00000315891,NM_017836.3,NM_001008485.1;	T	ENSG00000114544	ENST00000315891	Transcript
ALDH1L1	0	.	GRCh37	3	125847750	125847750	+	Intron	SNP	C	C	A	novel		H3122-AR	H3122	C	C																c.1724+1316G>T			ENST00000273450		35	31	4	31	31	0	ALDH1L1,intron_variant,,ENST00000273450,NM_001270364.1;	A	ENSG00000144908	ENST00000273450	Transcript
ALDH1L1	0	.	GRCh37	3	125875389	125875389	+	Intron	SNP	C	C	A	novel		H3122-AR	H3122	C	C																c.558+797G>T			ENST00000273450		55	42	13	41	41	0	ALDH1L1,intron_variant,,ENST00000273450,NM_001270364.1;	A	ENSG00000144908	ENST00000273450	Transcript
MGLL	0	.	GRCh37	3	127526412	127526412	+	Intron	SNP	A	A	G	novel		H3122-AR	H3122	A	A																c.155+14125T>C			ENST00000265052		47	39	8	25	25	0	MGLL,intron_variant,,ENST00000265052,NM_001256585.1,NM_007283.6;	G	ENSG00000074416	ENST00000265052	Transcript
Unknown	0	.	GRCh37	3	127578069	127578069	+	IGR	SNP	G	G	T	novel		H3122-AR	H3122	G	G																					44	36	8	39	39	0		T
RPN1	0	.	GRCh37	3	128349805	128349805	+	Intron	SNP	A	A	C	novel		H3122-AR	H3122	A	A																c.844-819T>G			ENST00000296255		38	35	3	29	29	0	RPN1,intron_variant,,ENST00000296255,NM_002950.3;	C	ENSG00000163902	ENST00000296255	Transcript
PIK3R4	0	.	GRCh37	3	130466202	130466202	+	5'Flank	SNP	G	G	T	novel		H3122-AR	H3122	G	G																			ENST00000356763		10	8	2	8	8	0	PIK3R4,upstream_gene_variant,,ENST00000356763,NM_014602.2;	T	ENSG00000196455	ENST00000356763	Transcript
NEK11	0	.	GRCh37	3	130970114	130970114	+	Intron	SNP	C	C	A	novel		H3122-AR	H3122	C	C																c.1621+7774C>A			ENST00000383366		31	20	11	31	31	0	NEK11,intron_variant,,ENST00000383366,NM_024800.4;	A	ENSG00000114670	ENST00000383366	Transcript
CPNE4	0	.	GRCh37	3	131263105	131263105	+	Intron	SNP	C	C	T	novel		H3122-AR	H3122	C	C																c.1303-1468G>A			ENST00000512055		37	29	8	43	43	0	CPNE4,intron_variant,,ENST00000512055,;	T	ENSG00000196353	ENST00000512055	Transcript
CPNE4	0	.	GRCh37	3	131339610	131339610	+	Intron	SNP	G	G	T	novel		H3122-AR	H3122	G	G																c.682-33184C>A			ENST00000512055		44	36	8	47	47	0	CPNE4,intron_variant,,ENST00000512055,;	T	ENSG00000196353	ENST00000512055	Transcript
CPNE4	0	.	GRCh37	3	131542330	131542330	+	Intron	SNP	G	G	C	novel		H3122-AR	H3122	G	G																c.180+81778C>G			ENST00000512055		45	37	8	51	51	0	CPNE4,intron_variant,,ENST00000512055,;	C	ENSG00000196353	ENST00000512055	Transcript
CPNE4	0	.	GRCh37	3	131580009	131580009	+	Intron	SNP	G	G	A	novel		H3122-AR	H3122	G	G																c.180+44099C>T			ENST00000512055		47	39	8	29	29	0	CPNE4,intron_variant,,ENST00000512055,;	A	ENSG00000196353	ENST00000512055	Transcript
CPNE4	0	.	GRCh37	3	131941490	131941490	+	Intron	SNP	G	G	A	rs10934994		H3122-AR	H3122	G	G																c.-1829+61397C>T			ENST00000512055		22	17	5	14	14	0	CPNE4,intron_variant,,ENST00000512055,;	A	ENSG00000196353	ENST00000512055	Transcript
Unknown	0	.	GRCh37	3	132025651	132025651	+	IGR	SNP	C	C	A	novel		H3122-AR	H3122	C	C																					55	49	6	47	47	0		A
NPHP3	0	.	GRCh37	3	132428532	132428532	+	Intron	SNP	G	G	T	rs575530547		H3122-AR	H3122	G	G																c.1119-1431C>A			ENST00000337331		40	28	12	46	46	0	NPHP3,intron_variant,,ENST00000337331,NM_153240.4;	T	ENSG00000113971	ENST00000337331	Transcript
TMEM108	0	.	GRCh37	3	133004265	133004265	+	Intron	SNP	G	G	A	novel		H3122-AR	H3122	G	G																c.40+56070G>A			ENST00000321871		50	46	4	40	40	0	TMEM108,intron_variant,,ENST00000321871,NM_001136469.1,NM_023943.2;	A	ENSG00000144868	ENST00000321871	Transcript
TF	0	.	GRCh37	3	133478637	133478637	+	Intron	SNP	C	C	A	novel		H3122-AR	H3122	C	C																c.1203+464C>A			ENST00000402696		46	41	5	53	53	0	TF,intron_variant,,ENST00000402696,NM_001063.3;	A	ENSG00000091513	ENST00000402696	Transcript
Unknown	0	.	GRCh37	3	134016957	134016957	+	IGR	SNP	G	G	T	novel		H3122-AR	H3122	G	G																					49	43	6	60	60	0		T
Unknown	0	.	GRCh37	3	134117009	134117009	+	IGR	SNP	T	T	C	novel		H3122-AR	H3122	T	T																					46	42	4	40	40	0		C
EPHB1	0	.	GRCh37	3	134595415	134595415	+	Intron	SNP	C	C	T	novel		H3122-AR	H3122	C	C																c.59-49243C>T			ENST00000398015		39	31	8	46	46	0	EPHB1,intron_variant,,ENST00000398015,NM_004441.4;	T	ENSG00000154928	ENST00000398015	Transcript
EPHB1	0	.	GRCh37	3	134821670	134821670	+	Intron	SNP	G	G	C	novel		H3122-AR	H3122	G	G																c.806-3620G>C			ENST00000398015		28	22	6	44	44	0	EPHB1,intron_variant,,ENST00000398015,NM_004441.4;	C	ENSG00000154928	ENST00000398015	Transcript
EPHB1	0	.	GRCh37	3	134963264	134963264	+	Intron	SNP	T	T	C	novel		H3122-AR	H3122	T	T																c.2496+3125T>C			ENST00000398015		29	21	8	46	46	0	EPHB1,intron_variant,,ENST00000398015,NM_004441.4;	C	ENSG00000154928	ENST00000398015	Transcript
Unknown	0	.	GRCh37	3	135009387	135009387	+	IGR	SNP	A	A	T	novel		H3122-AR	H3122	A	A																					29	26	3	17	17	0		T
RP11-657O9.1	0	.	GRCh37	3	135115532	135115532	+	Intron	SNP	C	C	A	novel		H3122-AR	H3122	C	C																n.68-16843G>T			ENST00000459861		40	37	3	23	23	0	RP11-657O9.1,intron_variant,,ENST00000459861,;	A	ENSG00000240086	ENST00000459861	Transcript
Unknown	0	.	GRCh37	3	135247083	135247083	+	IGR	SNP	C	C	A	novel		H3122-AR	H3122	C	C																					45	33	12	42	42	0		A
STAG1	0	.	GRCh37	3	136307633	136307633	+	Intron	SNP	T	T	G	novel		H3122-AR	H3122	T	T																c.297+15518A>C			ENST00000383202		39	31	8	40	40	0	STAG1,intron_variant,,ENST00000383202,NM_005862.2;	G	ENSG00000118007	ENST00000383202	Transcript
STAG1	0	.	GRCh37	3	136390597	136390597	+	Intron	SNP	A	A	C	novel		H3122-AR	H3122	A	A																c.-83-40774T>G			ENST00000383202		40	30	10	33	33	0	STAG1,intron_variant,,ENST00000383202,NM_005862.2;	C	ENSG00000118007	ENST00000383202	Transcript
Unknown	0	.	GRCh37	3	136842706	136842706	+	IGR	SNP	A	A	G	novel		H3122-AR	H3122	A	A																					51	40	11	39	39	0		G
Unknown	0	.	GRCh37	3	137087636	137087636	+	IGR	SNP	G	G	A	rs115042803		H3122-AR	H3122	G	G																					30	24	6	21	21	0		A
Unknown	0	.	GRCh37	3	137146480	137146480	+	IGR	SNP	C	C	A	novel		H3122-AR	H3122	C	C																					37	26	11	29	29	0		A
DZIP1L	0	.	GRCh37	3	137807756	137807756	+	Intron	SNP	A	A	G	novel		H3122-AR	H3122	A	A																c.871-407T>C			ENST00000327532		51	44	7	35	35	0	DZIP1L,intron_variant,,ENST00000327532,NM_173543.2;	G	ENSG00000158163	ENST00000327532	Transcript
MRAS	0	.	GRCh37	3	138076267	138076267	+	Intron	SNP	T	T	C	novel		H3122-AR	H3122	T	T																c.-19+9100T>C			ENST00000289104		41	32	9	42	42	0	MRAS,intron_variant,,ENST00000289104,NM_012219.4,NM_001252091.1,NM_001252090.1,NM_001085049.2;	C	ENSG00000158186	ENST00000289104	Transcript
PIK3CB	0	.	GRCh37	3	138463648	138463648	+	Intron	SNP	C	C	A	novel		H3122-AR	H3122	C	C																c.398-2025G>T			ENST00000477593		55	43	12	42	42	0	PIK3CB,intron_variant,,ENST00000477593,;	A	ENSG00000051382	ENST00000477593	Transcript
MRPS22	0	.	GRCh37	3	138932690	138932690	+	Intron	SNP	T	T	C	novel		H3122-AR	H3122	T	T																c.-72+33488T>C			ENST00000495075		44	37	7	38	38	0	MRPS22,intron_variant,,ENST00000495075,;	C	ENSG00000175110	ENST00000495075	Transcript
MRPS22	0	.	GRCh37	3	139051842	139051842	+	Intron	DEL	C	C	-	novel		H3122-AR	H3122	C	C																c.-71-10956del			ENST00000495075		59	41	18	49	49	0	MRPS22,intron_variant,,ENST00000495075,;	-	ENSG00000175110	ENST00000495075	Transcript
Unknown	0	.	GRCh37	3	139518868	139518868	+	IGR	SNP	C	C	G	novel		H3122-AR	H3122	C	C																					30	23	7	30	30	0		G
TRIM42	0	.	GRCh37	3	140393406	140393406	+	5'Flank	SNP	A	A	G	novel		H3122-AR	H3122	A	A																			ENST00000286349		42	33	9	38	38	0	TRIM42,upstream_gene_variant,,ENST00000286349,NM_152616.4;	G	ENSG00000155890	ENST00000286349	Transcript
Unknown	0	.	GRCh37	3	140648076	140648077	+	IGR	INS	-	-	TCAA	novel		H3122-AR	H3122	-	-																					63	50	13	33	33	0		TCAA
SPSB4	0	.	GRCh37	3	140872304	140872304	+	3'Flank	SNP	A	A	G	rs911690183		H3122-AR	H3122	A	A																			ENST00000310546		59	41	18	58	58	0	SPSB4,downstream_gene_variant,,ENST00000310546,NM_080862.1;	G	ENSG00000175093	ENST00000310546	Transcript
RASA2	0	.	GRCh37	3	141264969	141264969	+	Intron	SNP	C	C	T	novel		H3122-AR	H3122	C	C																c.527+5518C>T			ENST00000286364		58	44	14	45	45	0	RASA2,intron_variant,,ENST00000286364,;	T	ENSG00000155903	ENST00000286364	Transcript
SLC9A9	0	.	GRCh37	3	143344605	143344605	+	Intron	SNP	A	A	C	novel		H3122-AR	H3122	A	A																c.755+26492T>G			ENST00000316549		32	23	9	45	45	0	SLC9A9,intron_variant,,ENST00000316549,NM_173653.3;	C	ENSG00000181804	ENST00000316549	Transcript
C3orf58	0	.	GRCh37	3	143733128	143733128	+	Intron	SNP	G	G	C	novel		H3122-AR	H3122	G	G																n.354-20264G>C			ENST00000493396		34	24	10	35	35	0	C3orf58,intron_variant,,ENST00000493396,;	C	ENSG00000181744	ENST00000493396	Transcript
Unknown	0	.	GRCh37	3	143815524	143815524	+	IGR	SNP	T	T	A	novel		H3122-AR	H3122	T	T																					37	30	7	33	33	0		A
Unknown	0	.	GRCh37	3	144241455	144241455	+	IGR	SNP	C	C	A	novel		H3122-AR	H3122	C	C																					29	24	5	21	21	0		A
Unknown	0	.	GRCh37	3	144264906	144264906	+	IGR	SNP	G	G	T	novel		H3122-AR	H3122	G	G																					33	26	7	23	23	0		T
Unknown	0	.	GRCh37	3	144714255	144714255	+	IGR	SNP	C	C	A	novel		H3122-AR	H3122	C	C																					50	41	9	42	42	0		A
Unknown	0	.	GRCh37	3	144771577	144771577	+	IGR	SNP	T	T	A	rs112339427		H3122-AR	H3122	T	T																					46	33	13	39	39	0		A
Unknown	0	.	GRCh37	3	146454939	146454939	+	IGR	SNP	C	C	T	novel		H3122-AR	H3122	C	C																					29	22	7	30	30	0		T
Unknown	0	.	GRCh37	3	146541463	146541463	+	IGR	SNP	C	C	G	novel		H3122-AR	H3122	C	C																					25	16	9	23	23	0		G
RP11-649A16.1	0	.	GRCh37	3	146868827	146868827	+	Intron	SNP	C	C	T	novel		H3122-AR	H3122	C	C																n.229+5425G>A			ENST00000473299		17	11	6	24	24	0	RP11-649A16.1,intron_variant,,ENST00000473299,;	T	ENSG00000243620	ENST00000473299	Transcript
Unknown	0	.	GRCh37	3	147647568	147647568	+	IGR	SNP	A	A	G	novel		H3122-AR	H3122	A	A																					24	15	9	23	23	0		G
RP11-501O2.5	0	.	GRCh37	3	148006284	148006284	+	Intron	SNP	T	T	A	novel		H3122-AR	H3122	T	T																n.220-438T>A			ENST00000469812		29	17	12	23	23	0	RP11-501O2.5,intron_variant,,ENST00000469812,;	A	ENSG00000242440	ENST00000469812	Transcript
Unknown	0	.	GRCh37	3	148296784	148296784	+	IGR	SNP	T	T	C	novel		H3122-AR	H3122	T	T																					37	28	9	27	27	0		C
RNF13	0	.	GRCh37	3	149679384	149679384	+	3'UTR	SNP	A	A	G	rs200464995		H3122-AR	H3122	A	A																c.*493A>G			ENST00000344229	45607	35	31	4	29	29	0	RNF13,3_prime_UTR_variant,,ENST00000344229,NM_007282.4;	G	ENSG00000082996	ENST00000344229	Transcript
RP11-167H9.4	0	.	GRCh37	3	149832721	149832721	+	Intron	SNP	A	A	C	novel		H3122-AR	H3122	A	A																n.120-10004A>C			ENST00000489690		34	18	16	39	39	0	RP11-167H9.4,intron_variant,,ENST00000489690,;	C	ENSG00000243944	ENST00000489690	Transcript
RP11-167H9.4	0	.	GRCh37	3	149904230	149904231	+	Intron	DNP	CA	CA	AG	novel		H3122-AR	H3122	CA	CA																n.213-26939_213-26938delinsAG			ENST00000489690		31	24	7	48	48	0	RP11-167H9.4,intron_variant,,ENST00000489690,;	AG	ENSG00000243944	ENST00000489690	Transcript
Unknown	0	.	GRCh37	3	150559678	150559678	+	IGR	SNP	C	C	T	rs960611507		H3122-AR	H3122	C	C																					35	28	7	39	39	0		T
CLRN1	0	.	GRCh37	3	150686548	150686548	+	Intron	SNP	C	C	G	novel		H3122-AR	H3122	C	C																c.253+3695G>C			ENST00000328863		26	22	4	30	30	0	CLRN1,intron_variant,,ENST00000328863,NM_001195794.1;	G	ENSG00000163646	ENST00000328863	Transcript
Unknown	0	.	GRCh37	3	151316947	151316947	+	IGR	SNP	C	C	G	novel		H3122-AR	H3122	C	C																					33	24	9	15	15	0		G
Unknown	0	.	GRCh37	3	152227251	152227251	+	IGR	SNP	T	T	G	novel		H3122-AR	H3122	T	T																					21	17	4	12	12	0		G
Unknown	0	.	GRCh37	3	152932455	152932455	+	IGR	SNP	G	G	A	novel		H3122-AR	H3122	G	G																					30	24	6	40	40	0		A
RP11-23D24.2	0	.	GRCh37	3	153483489	153483489	+	Intron	SNP	A	A	G	novel		H3122-AR	H3122	A	A																n.478-34893T>C			ENST00000488210		32	19	13	27	27	0	RP11-23D24.2,intron_variant,,ENST00000488210,;	G	ENSG00000238755	ENST00000488210	Transcript
ARHGEF26	0	.	GRCh37	3	153834563	153834563	+	5'Flank	SNP	A	A	G	rs963250500		H3122-AR	H3122	A	A																			ENST00000356448		18	15	3	10	10	0	ARHGEF26,upstream_gene_variant,,ENST00000356448,NM_001251962.1;	G	ENSG00000114790	ENST00000356448	Transcript
ARHGEF26	0	.	GRCh37	3	153834569	153834569	+	5'Flank	SNP	A	A	G	novel		H3122-AR	H3122	A	A																			ENST00000356448		18	15	3	11	11	0	ARHGEF26,upstream_gene_variant,,ENST00000356448,NM_001251962.1;	G	ENSG00000114790	ENST00000356448	Transcript
Unknown	0	.	GRCh37	3	154206675	154206675	+	IGR	SNP	C	C	A	novel		H3122-AR	H3122	C	C																					44	32	12	24	24	0		A
Unknown	0	.	GRCh37	3	154329902	154329903	+	IGR	DNP	TG	TG	AT	novel		H3122-AR	H3122	TG	TG																					39	36	3	33	33	0		AT
Unknown	0	.	GRCh37	3	154522809	154522809	+	IGR	SNP	G	G	A	novel		H3122-AR	H3122	G	G																					33	19	14	30	30	0		A
RSRC1	0	.	GRCh37	3	157850449	157850449	+	Intron	SNP	C	C	G	novel		H3122-AR	H3122	C	C																c.320+8669C>G			ENST00000295930		31	18	13	41	41	0	RSRC1,intron_variant,,ENST00000295930,NM_016625.3,NM_001271838.1;	G	ENSG00000174891	ENST00000295930	Transcript
RSRC1	0	.	GRCh37	3	158075276	158075276	+	Intron	SNP	C	C	T	novel		H3122-AR	H3122	C	C																c.583+2579C>T			ENST00000295930		37	22	15	30	30	0	RSRC1,intron_variant,,ENST00000295930,NM_016625.3,NM_001271838.1;	T	ENSG00000174891	ENST00000295930	Transcript
RSRC1	0	.	GRCh37	3	158248504	158248504	+	Intron	SNP	G	G	T	novel		H3122-AR	H3122	G	G																c.653-6377G>T			ENST00000295930		20	15	5	22	22	0	RSRC1,intron_variant,,ENST00000295930,NM_016625.3,NM_001271838.1;	T	ENSG00000174891	ENST00000295930	Transcript
RP11-538P18.2	0	.	GRCh37	3	158268318	158268318	+	Intron	SNP	G	G	C	novel		H3122-AR	H3122	G	G																n.1282+3333C>G			ENST00000475981		46	43	3	34	34	0	RP11-538P18.2,intron_variant,,ENST00000475981,;	C	ENSG00000243150	ENST00000475981	Transcript
Unknown	0	.	GRCh37	3	161410095	161410095	+	IGR	SNP	C	C	T	novel		H3122-AR	H3122	C	C																					19	13	6	35	34	1		T
Unknown	0	.	GRCh37	3	161428711	161428711	+	IGR	SNP	C	C	T	novel		H3122-AR	H3122	C	C																					32	22	10	25	25	0		T
Unknown	0	.	GRCh37	3	161761803	161761803	+	IGR	DEL	T	T	-	novel		H3122-AR	H3122	T	T																					17	9	8	18	18	0		-
Unknown	0	.	GRCh37	3	162063518	162063518	+	IGR	SNP	A	A	G	novel		H3122-AR	H3122	A	A																					28	21	7	26	26	0		G
RP11-10O22.1	0	.	GRCh37	3	162910689	162910689	+	Intron	SNP	C	C	T	novel		H3122-AR	H3122	C	C																n.104-15074C>T			ENST00000490357		24	16	8	35	35	0	RP11-10O22.1,intron_variant,,ENST00000490357,;	T	ENSG00000241168	ENST00000490357	Transcript
RP11-10O22.1	0	.	GRCh37	3	162911959	162911959	+	Intron	SNP	A	A	C	novel		H3122-AR	H3122	A	A																n.104-13804A>C			ENST00000490357		29	24	5	25	25	0	RP11-10O22.1,intron_variant,,ENST00000490357,;	C	ENSG00000241168	ENST00000490357	Transcript
CT64	0	.	GRCh37	3	163006431	163006431	+	Intron	SNP	T	T	A	novel		H3122-AR	H3122	T	T																n.65-10040A>T			ENST00000470546		18	13	5	41	41	0	CT64,intron_variant,,ENST00000470546,;	A	ENSG00000241369	ENST00000470546	Transcript
Unknown	0	.	GRCh37	3	163306310	163306310	+	IGR	SNP	G	G	C	novel		H3122-AR	H3122	G	G																					32	20	12	36	36	0		C
MIR720	0	.	GRCh37	3	164063365	164063365	+	3'Flank	SNP	T	T	G	novel		H3122-AR	H3122	T	T																			ENST00000408828		16	13	3	33	33	0	MIR720,downstream_gene_variant,,ENST00000408828,;	G	ENSG00000221755	ENST00000408828	Transcript
Unknown	0	.	GRCh37	3	164620892	164620892	+	IGR	SNP	C	C	G	novel		H3122-AR	H3122	C	C																					27	19	8	33	33	0		G
Unknown	0	.	GRCh37	3	164829216	164829216	+	IGR	SNP	G	G	A	novel		H3122-AR	H3122	G	G																					26	18	8	22	22	0		A
RP11-85M11.2	0	.	GRCh37	3	164968515	164968515	+	Intron	SNP	T	T	A	novel		H3122-AR	H3122	T	T																n.179+43568T>A			ENST00000494915		30	21	9	33	33	0	RP11-85M11.2,intron_variant,,ENST00000494915,;	A	ENSG00000244128	ENST00000494915	Transcript
Unknown	0	.	GRCh37	3	165420879	165420879	+	IGR	SNP	T	T	A	novel		H3122-AR	H3122	T	T																					38	25	13	30	30	0		A
Unknown	0	.	GRCh37	3	166069069	166069069	+	IGR	SNP	G	G	T	novel		H3122-AR	H3122	G	G																					25	15	10	35	35	0		T
Unknown	0	.	GRCh37	3	166275367	166275367	+	IGR	SNP	C	C	A	novel		H3122-AR	H3122	C	C																					20	12	8	12	12	0		A
Unknown	0	.	GRCh37	3	166298839	166298839	+	IGR	SNP	C	C	A	novel		H3122-AR	H3122	C	C																					21	13	8	34	34	0		A
RP11-12K11.1	0	.	GRCh37	3	166579871	166579871	+	RNA	SNP	T	T	G	novel		H3122-AR	H3122	T	T																n.140T>G			ENST00000494739	45292	26	20	6	29	29	0	RP11-12K11.1,non_coding_transcript_exon_variant,,ENST00000494739,;	G	ENSG00000239227	ENST00000494739	Transcript
Unknown	0	.	GRCh37	3	166894947	166894947	+	IGR	SNP	T	T	A	novel		H3122-AR	H3122	T	T																					38	27	11	36	36	0		A
MEMO1P3	0	.	GRCh37	3	167604224	167604224	+	5'Flank	SNP	G	G	C	novel		H3122-AR	H3122	G	G																			ENST00000459811		33	28	5	27	27	0	MEMO1P3,upstream_gene_variant,,ENST00000459811,;	C	ENSG00000239238	ENST00000459811	Transcript
GOLIM4	0	.	GRCh37	3	167780874	167780874	+	Intron	SNP	G	G	A	novel		H3122-AR	H3122	G	G																c.188-14721C>T			ENST00000470487		29	22	7	26	26	0	GOLIM4,intron_variant,,ENST00000470487,NM_014498.3;	A	ENSG00000173905	ENST00000470487	Transcript
ENSR00000161436	0	.	GRCh37	3	167875300	167875300	+	IGR	SNP	A	A	C	novel		H3122-AR	H3122	A	A																			ENSR00000161436		31	27	4	37	36	1	,regulatory_region_variant,,ENSR00000161436,;	C		ENSR00000161436	RegulatoryFeature
EGFEM1P	0	.	GRCh37	3	168200675	168200675	+	Intron	SNP	C	C	A	novel		H3122-AR	H3122	C	C																n.424-162362C>A			ENST00000431685		26	18	8	37	37	0	EGFEM1P,intron_variant,,ENST00000431685,;	A	ENSG00000206120	ENST00000431685	Transcript
EGFEM1P	0	.	GRCh37	3	168517187	168517187	+	Intron	SNP	C	C	T	novel		H3122-AR	H3122	C	C																n.666-3500C>T			ENST00000431685		40	25	15	21	21	0	EGFEM1P,intron_variant,,ENST00000431685,;	T	ENSG00000206120	ENST00000431685	Transcript
Unknown	0	.	GRCh37	3	168702380	168702380	+	IGR	SNP	G	G	T	novel		H3122-AR	H3122	G	G																					26	23	3	30	30	0		T
Unknown	0	.	GRCh37	3	168733852	168733852	+	IGR	SNP	G	G	T	novel		H3122-AR	H3122	G	G																					29	19	10	27	27	0		T
Unknown	0	.	GRCh37	3	168771642	168771642	+	IGR	SNP	T	T	A	novel		H3122-AR	H3122	T	T																					36	27	9	34	34	0		A
Unknown	0	.	GRCh37	3	169615746	169615746	+	IGR	SNP	G	G	T	novel		H3122-AR	H3122	G	G																					28	19	9	26	26	0		T
GPR160	0	.	GRCh37	3	169779087	169779087	+	Intron	SNP	A	A	C	rs997107075		H3122-AR	H3122	A	A																c.-192-18475A>C			ENST00000355897		13	11	2	12	12	0	GPR160,intron_variant,,ENST00000355897,NM_014373.2;	C	ENSG00000173890	ENST00000355897	Transcript
Unknown	0	.	GRCh37	3	173086390	173086390	+	IGR	SNP	G	G	A	novel		H3122-AR	H3122	G	G																					47	35	12	36	36	0		A
NLGN1	0	.	GRCh37	3	173664031	173664031	+	Intron	SNP	C	C	A	novel		H3122-AR	H3122	C	C																c.646+138409C>A			ENST00000457714		36	29	7	27	27	0	NLGN1,intron_variant,,ENST00000457714,NM_014932.3;	A	ENSG00000169760	ENST00000457714	Transcript
NLGN1	0	.	GRCh37	3	173724742	173724742	+	Intron	SNP	C	C	A	novel		H3122-AR	H3122	C	C																c.646+199120C>A			ENST00000457714		31	20	11	31	31	0	NLGN1,intron_variant,,ENST00000457714,NM_014932.3;	A	ENSG00000169760	ENST00000457714	Transcript
NAALADL2	0	.	GRCh37	3	174382440	174382440	+	Intron	SNP	T	T	C	novel		H3122-AR	H3122	T	T																c.-114-72991T>C			ENST00000434257		29	23	6	31	31	0	NAALADL2,intron_variant,,ENST00000434257,;	C	ENSG00000177694	ENST00000434257	Transcript
NAALADL2	0	.	GRCh37	3	174540519	174540519	+	Intron	SNP	T	T	G	novel		H3122-AR	H3122	T	T																c.-9+84983T>G			ENST00000434257		27	23	4	30	30	0	NAALADL2,intron_variant,,ENST00000434257,;	G	ENSG00000177694	ENST00000434257	Transcript
NAALADL2	0	.	GRCh37	3	175213414	175213414	+	Intron	SNP	C	C	G	novel		H3122-AR	H3122	C	C																c.1653+23868C>G			ENST00000454872		27	21	6	27	27	0	NAALADL2,intron_variant,,ENST00000454872,NM_207015.2;	G	ENSG00000177694	ENST00000454872	Transcript
TBL1XR1	0	.	GRCh37	3	176831347	176831347	+	Intron	SNP	A	A	G	rs1030661295		H3122-AR	H3122	A	A																c.-121-15018T>C			ENST00000430069		31	26	5	29	29	0	TBL1XR1,intron_variant,,ENST00000430069,;	G	ENSG00000177565	ENST00000430069	Transcript
LINC00578	0	.	GRCh37	3	177216017	177216017	+	Intron	SNP	C	C	A	novel		H3122-AR	H3122	C	C																n.191-41166C>A			ENST00000442937		36	29	7	39	39	0	LINC00578,intron_variant,,ENST00000442937,;	A	ENSG00000228221	ENST00000442937	Transcript
Unknown	0	.	GRCh37	3	177640323	177640323	+	IGR	SNP	C	C	T	novel		H3122-AR	H3122	C	C																					25	18	7	29	29	0		T
Unknown	0	.	GRCh37	3	178710840	178710840	+	IGR	SNP	G	G	T	novel		H3122-AR	H3122	G	G																					46	33	13	34	34	0		T
Unknown	0	.	GRCh37	3	179220937	179220937	+	IGR	SNP	A	A	T	novel		H3122-AR	H3122	A	A																					30	16	14	33	33	0		T
Unknown	0	.	GRCh37	3	179236660	179236660	+	IGR	SNP	A	A	G	novel		H3122-AR	H3122	A	A																					28	19	9	39	39	0		G
CCDC39	0	.	GRCh37	3	180556437	180556437	+	Intron	SNP	G	G	A	rs899792995		H3122-AR	H3122	G	G																c.-240+8858C>T			ENST00000471307		35	25	10	41	41	0	CCDC39,intron_variant,,ENST00000471307,;	A	ENSG00000145075	ENST00000471307	Transcript
SOX2-OT	0	.	GRCh37	3	181467221	181467221	+	Intron	SNP	C	C	A	novel		H3122-AR	H3122	C	C																n.398-29102C>A			ENST00000600386		31	24	7	33	33	0	SOX2-OT,intron_variant,,ENST00000600386,;	A	ENSG00000242808	ENST00000600386	Transcript
ENSR00000162699	0	.	GRCh37	3	181955779	181955779	+	IGR	SNP	C	C	T	novel		H3122-AR	H3122	C	C																			ENSR00000162699		13	11	2	8	8	0	,regulatory_region_variant,,ENSR00000162699,;	T		ENSR00000162699	RegulatoryFeature
Unknown	0	.	GRCh37	3	181987517	181987517	+	IGR	SNP	A	A	G	novel		H3122-AR	H3122	A	A																					28	24	4	24	24	0		G
Unknown	0	.	GRCh37	3	184512857	184512857	+	IGR	SNP	G	G	C	novel		H3122-AR	H3122	G	G																					12	10	2	11	11	0		C
Unknown	0	.	GRCh37	3	185589619	185589619	+	IGR	SNP	G	G	T	novel		H3122-AR	H3122	G	G																					26	16	10	22	22	0		T
Unknown	0	.	GRCh37	3	186119443	186119443	+	IGR	SNP	C	C	A	novel		H3122-AR	H3122	C	C																					35	23	12	39	39	0		A
RPL39L	0	.	GRCh37	3	186876997	186876997	+	Intron	SNP	C	C	A	novel		H3122-AR	H3122	C	C																c.-93+14407G>T			ENST00000433055		35	26	9	33	33	0	RPL39L,intron_variant,,ENST00000433055,;	A	ENSG00000163923	ENST00000433055	Transcript
LPP	0	.	GRCh37	3	188244090	188244107	+	Intron	DEL	TTTTCTTTTATGAGATGG	TTTTCTTTTATGAGATGG	-	novel		H3122-AR	H3122	TTTTCTTTTATGAGATGG	TTTTCTTTTATGAGATGG																c.429+1515_429+1532del			ENST00000312675		37	23	14	24	24	0	LPP,intron_variant,,ENST00000312675,NM_005578.3,NM_001167672.1;	-	ENSG00000145012	ENST00000312675	Transcript
CLDN16	0	.	GRCh37	3	190126594	190126595	+	Intron	DNP	CC	CC	GG	novel		H3122-AR	H3122	CC	CC																c.784+300_784+301inv			ENST00000264734		14	12	2	11	11	0	CLDN16,intron_variant,,ENST00000264734,NM_006580.3;	GG	ENSG00000113946	ENST00000264734	Transcript
IL1RAP	0	.	GRCh37	3	190257321	190257321	+	Intron	SNP	G	G	C	novel		H3122-AR	H3122	G	G																c.-88-16598G>C			ENST00000317757		36	29	7	29	29	0	IL1RAP,intron_variant,,ENST00000317757,NM_001167931.1;	C	ENSG00000196083	ENST00000317757	Transcript
Unknown	0	.	GRCh37	3	190673943	190673943	+	IGR	SNP	C	C	G	novel		H3122-AR	H3122	C	C																					26	20	6	19	19	0		G
OSTN	0	.	GRCh37	3	190976617	190976617	+	Intron	SNP	G	G	A	novel		H3122-AR	H3122	G	G																c.318-4038G>A			ENST00000445281		46	36	10	42	42	0	OSTN,intron_variant,,ENST00000445281,;	A	ENSG00000188729	ENST00000445281	Transcript
Unknown	0	.	GRCh37	3	191397081	191397081	+	IGR	SNP	T	T	A	novel		H3122-AR	H3122	T	T																					54	48	6	38	38	0		A
Unknown	0	.	GRCh37	3	191573026	191573026	+	IGR	SNP	G	G	A	novel		H3122-AR	H3122	G	G																					52	38	14	32	32	0		A
Unknown	0	.	GRCh37	3	191733930	191733930	+	IGR	SNP	T	T	G	novel		H3122-AR	H3122	T	T																					60	54	6	46	46	0		G
FGF12	0	.	GRCh37	3	192011150	192011150	+	Intron	SNP	C	C	T	novel		H3122-AR	H3122	C	C																c.414+42000G>A			ENST00000454309		49	42	7	56	56	0	FGF12,intron_variant,,ENST00000454309,NM_021032.4;	T	ENSG00000114279	ENST00000454309	Transcript
FGF12	0	.	GRCh37	3	192462570	192462570	+	Intron	SNP	A	A	G	novel		H3122-AR	H3122	A	A																c.-130-17458T>C			ENST00000450716		20	14	6	14	14	0	FGF12,intron_variant,,ENST00000450716,;	G	ENSG00000114279	ENST00000450716	Transcript
ENSR00000163935	0	.	GRCh37	3	192676021	192676021	+	IGR	SNP	T	T	G	novel		H3122-AR	H3122	T	T																			ENSR00000163935		55	41	14	48	48	0	,regulatory_region_variant,,ENSR00000163935,;	G		ENSR00000163935	RegulatoryFeature
ATP13A4	0	.	GRCh37	3	193183015	193183015	+	Intron	SNP	C	C	T	rs570887278		H3122-AR	H3122	C	C																c.1273-98G>A			ENST00000342695		56	53	3	36	36	0	ATP13A4,intron_variant,,ENST00000342695,NM_032279.2;	T	ENSG00000127249	ENST00000342695	Transcript
AC106706.1	0	.	GRCh37	3	194422697	194422697	+	5'Flank	SNP	C	C	T	rs58794156		H3122-AR	H3122	C	C																			ENST00000439479		5	1	4	8	8	0	AC106706.1,upstream_gene_variant,,ENST00000439479,;	T	ENSG00000233987	ENST00000439479	Transcript
Unknown	0	.	GRCh37	3	194695612	194695612	+	IGR	SNP	C	C	A	novel		H3122-AR	H3122	C	C																					64	55	9	66	66	0		A
XXYLT1	0	.	GRCh37	3	194822572	194822572	+	Intron	SNP	G	G	T	novel		H3122-AR	H3122	G	G																c.786-31732C>A			ENST00000310380		11	7	4	10	10	0	XXYLT1,intron_variant,,ENST00000310380,NM_152531.4;	T	ENSG00000173950	ENST00000310380	Transcript
Unknown	0	.	GRCh37	3	195213308	195213308	+	IGR	SNP	A	A	T	novel		H3122-AR	H3122	A	A																					27	23	4	19	19	0		T
Unknown	0	.	GRCh37	3	195320973	195320973	+	IGR	SNP	C	C	A	novel		H3122-AR	H3122	C	C																					30	23	7	36	36	0		A
SDHAP2	0	.	GRCh37	3	195415493	195415493	+	3'Flank	SNP	C	C	T	rs1042684		H3122-AR	H3122	C	C																			ENST00000455183		44	39	5	41	41	0	SDHAP2,downstream_gene_variant,,ENST00000455183,;	T	ENSG00000215837	ENST00000455183	Transcript
MUC20	0	.	GRCh37	3	195447805	195447805	+	5'UTR	SNP	T	T	C	rs878980650		H3122-AR	H3122	T	T																c.-74T>C			ENST00000447234	45295	118	113	5	86	85	1	MUC20,5_prime_UTR_variant,,ENST00000447234,NM_001282506.1;	C	ENSG00000176945	ENST00000447234	Transcript
PIGX	0	.	GRCh37	3	196396012	196396012	+	Intron	SNP	A	A	T	novel		H3122-AR	H3122	A	A																c.-12+14494A>T			ENST00000426755		17	13	4	8	8	0	PIGX,intron_variant,,ENST00000426755,;	T	ENSG00000163964	ENST00000426755	Transcript
AC024560.3	0	.	GRCh37	3	197355454	197355454	+	5'Flank	SNP	G	G	A	rs200166510		H3122-AR	H3122	G	G																			ENST00000418868		53	48	5	58	58	0	AC024560.3,upstream_gene_variant,,ENST00000418868,;	A	ENSG00000214135	ENST00000418868	Transcript
AC024560.3	0	.	GRCh37	3	197355458	197355458	+	5'Flank	SNP	C	C	T	rs200514743		H3122-AR	H3122	C	C																			ENST00000418868		52	48	4	57	57	0	AC024560.3,upstream_gene_variant,,ENST00000418868,;	T	ENSG00000214135	ENST00000418868	Transcript
RP11-496H1.2	0	.	GRCh37	3	197369567	197369567	+	5'Flank	SNP	A	A	G	novel		H3122-AR	H3122	A	A																			ENST00000608482		32	27	5	12	12	0	RP11-496H1.2,upstream_gene_variant,,ENST00000608482,;	G	ENSG00000273308	ENST00000608482	Transcript
FYTTD1	0	.	GRCh37	3	197490839	197490839	+	Intron	SNP	C	C	G	novel		H3122-AR	H3122	C	C																c.236-4471C>G			ENST00000241502		63	49	14	46	46	0	FYTTD1,intron_variant,,ENST00000241502,NM_032288.6;	G	ENSG00000122068	ENST00000241502	Transcript
IQCG	0	.	GRCh37	3	197656575	197656575	+	Intron	SNP	G	G	C	novel		H3122-AR	H3122	G	G																c.644+2470C>G			ENST00000265239		34	30	4	37	37	0	IQCG,intron_variant,,ENST00000265239,NM_032263.3;	C	ENSG00000114473	ENST00000265239	Transcript
IQCG	0	.	GRCh37	3	197683536	197683536	+	Intron	SNP	T	T	A	novel		H3122-AR	H3122	T	T																c.-60+2864A>T			ENST00000265239		56	45	11	34	34	0	IQCG,intron_variant,,ENST00000265239,NM_032263.3;	A	ENSG00000114473	ENST00000265239	Transcript
FAM157A	0	.	GRCh37	3	197896028	197896028	+	Intron	SNP	G	G	A	rs79614228		H3122-AR	H3122	G	G																n.903+1286G>A			ENST00000437428		51	46	5	28	27	1	FAM157A,intron_variant,,ENST00000437428,;	A	ENSG00000236438	ENST00000437428	Transcript
ZNF595	0	.	GRCh37	4	49027	49027	+	5'Flank	SNP	G	G	C	rs3904515,rs886849876		H3122-AR	H3122	G	G																			ENST00000526473		56	51	5	24	24	0	ZNF595,upstream_gene_variant,,ENST00000526473,;	C	ENSG00000197701	ENST00000526473	Transcript
PCGF3	0	.	GRCh37	4	752170	752170	+	Intron	SNP	G	G	C	rs11248038		H3122-AR	H3122	G	G																c.463-2897G>C			ENST00000362003		20	13	7	9	9	0	PCGF3,intron_variant,,ENST00000362003,NM_006315.4;	C	ENSG00000185619	ENST00000362003	Transcript
CTBP1-AS2	0	.	GRCh37	4	1273314	1273314	+	Intron	SNP	G	G	T	novel		H3122-AR	H3122	G	G																n.2373-8079G>T			ENST00000578730		29	21	8	24	24	0	CTBP1-AS2,intron_variant,,ENST00000578730,;	T	ENSG00000196810	ENST00000578730	Transcript
RN7SL671P	0	.	GRCh37	4	1870939	1870939	+	RNA	SNP	G	G	T	novel		H3122-AR	H3122	G	G																n.126C>A			ENST00000484466	45292	44	26	18	25	25	0	RN7SL671P,non_coding_transcript_exon_variant,,ENST00000484466,;	T	ENSG00000240455	ENST00000484466	Transcript
Unknown	0	.	GRCh37	4	3056566	3056566	+	IGR	SNP	G	G	A	novel		H3122-AR	H3122	G	G																					25	16	9	18	18	0		A
AC141928.1	0	.	GRCh37	4	3759668	3759668	+	3'Flank	SNP	G	G	A	rs930747786		H3122-AR	H3122	G	G																			ENST00000511928		30	19	11	19	19	0	AC141928.1,downstream_gene_variant,,ENST00000511928,;	A	ENSG00000250986	ENST00000511928	Transcript
Unknown	0	.	GRCh37	4	4014793	4014793	+	IGR	SNP	A	A	C	novel		H3122-AR	H3122	A	A																					21	18	3	25	25	0		C
UNC93B4	0	.	GRCh37	4	4145919	4145919	+	Intron	SNP	T	T	C	novel		H3122-AR	H3122	T	T																n.438-425A>G			ENST00000505679		13	11	2	11	11	0	UNC93B4,intron_variant,,ENST00000505679,;	C	ENSG00000250381	ENST00000505679	Transcript
UNC93B4	0	.	GRCh37	4	4145927	4145927	+	Intron	SNP	C	C	T	novel		H3122-AR	H3122	C	C																n.438-433G>A			ENST00000505679		12	10	2	10	10	0	UNC93B4,intron_variant,,ENST00000505679,;	T	ENSG00000250381	ENST00000505679	Transcript
OTOP1	0	.	GRCh37	4	4231344	4231344	+	5'Flank	SNP	C	C	A	novel		H3122-AR	H3122	C	C																			ENST00000296358		58	48	10	58	58	0	OTOP1,upstream_gene_variant,,ENST00000296358,NM_177998.1;	A	ENSG00000163982	ENST00000296358	Transcript
Unknown	0	.	GRCh37	4	4738113	4738113	+	IGR	SNP	G	G	C	novel		H3122-AR	H3122	G	G																					32	23	9	17	17	0		C
RP11-326I19.3	0	.	GRCh37	4	4841539	4841539	+	5'Flank	SNP	C	C	A	novel		H3122-AR	H3122	C	C																			ENST00000609099		23	15	8	24	24	0	RP11-326I19.3,upstream_gene_variant,,ENST00000609099,;	A	ENSG00000273396	ENST00000609099	Transcript
Unknown	0	.	GRCh37	4	5026255	5026255	+	IGR	SNP	C	C	G	novel		H3122-AR	H3122	C	C																					39	29	10	24	24	0		G
STK32B	0	.	GRCh37	4	5100989	5100989	+	Intron	SNP	A	A	G	novel		H3122-AR	H3122	A	A																c.53-40643A>G			ENST00000282908		24	19	5	17	17	0	STK32B,intron_variant,,ENST00000282908,NM_018401.1;	G	ENSG00000152953	ENST00000282908	Transcript
Unknown	0	.	GRCh37	4	5518314	5518314	+	IGR	SNP	A	A	G	novel		H3122-AR	H3122	A	A																					33	28	5	23	23	0		G
EVC2	0	.	GRCh37	4	5623433	5623433	+	Intron	SNP	T	T	C	novel		H3122-AR	H3122	T	T																c.2501+831A>G			ENST00000344408		34	28	6	30	30	0	EVC2,intron_variant,,ENST00000344408,NM_147127.4;	C	ENSG00000173040	ENST00000344408	Transcript
JAKMIP1	0	.	GRCh37	4	6157714	6157714	+	Intron	SNP	T	T	G	novel		H3122-AR	H3122	T	T																c.-147-42990A>C			ENST00000409021		40	27	13	18	18	0	JAKMIP1,intron_variant,,ENST00000409021,NM_001099433.1;	G	ENSG00000152969	ENST00000409021	Transcript
RP11-586D19.1	0	.	GRCh37	4	6209966	6209966	+	Intron	DEL	A	A	-	novel		H3122-AR	H3122	A	A																n.207+7300del			ENST00000508601		37	27	10	18	18	0	RP11-586D19.1,intron_variant,,ENST00000508601,;	-	ENSG00000249896	ENST00000508601	Transcript
PPP2R2C	0	.	GRCh37	4	6399408	6399408	+	Intron	SNP	C	C	T	novel		H3122-AR	H3122	C	C																c.50-16587G>A			ENST00000506140		28	17	11	14	14	0	PPP2R2C,intron_variant,,ENST00000506140,NM_001206994.1;	T	ENSG00000074211	ENST00000506140	Transcript
Unknown	0	.	GRCh37	4	8641515	8641515	+	IGR	SNP	T	T	G	novel		H3122-AR	H3122	T	T																					21	18	3	18	17	1		G
Unknown	0	.	GRCh37	4	8738527	8738527	+	IGR	SNP	A	A	C	novel		H3122-AR	H3122	A	A																					22	18	4	30	29	1		C
Unknown	0	.	GRCh37	4	8767508	8767508	+	IGR	SNP	G	G	T	novel		H3122-AR	H3122	G	G																					37	31	6	21	21	0		T
Unknown	0	.	GRCh37	4	9004199	9004199	+	IGR	SNP	G	G	C	novel		H3122-AR	H3122	G	G																					41	32	9	31	31	0		C
Unknown	0	.	GRCh37	4	9070388	9070388	+	IGR	SNP	C	C	A	novel		H3122-AR	H3122	C	C																					33	24	9	33	33	0		A
USP17L11	0	.	GRCh37	4	9216429	9216429	+	5'Flank	SNP	A	A	G	novel		H3122-AR	H3122	A	A																			ENST00000457736		27	24	3	19	19	0	USP17L11,upstream_gene_variant,,ENST00000457736,NM_001256854.1;	G	ENSG00000233136	ENST00000457736	Transcript
OR7E85P	0	.	GRCh37	4	9486994	9486994	+	3'Flank	SNP	C	C	A	novel		H3122-AR	H3122	C	C																			ENST00000512164		36	31	5	36	36	0	OR7E85P,downstream_gene_variant,,ENST00000512164,;	A	ENSG00000250884	ENST00000512164	Transcript
ALG1L3P	0	.	GRCh37	4	9708535	9708535	+	Intron	SNP	C	C	T	novel		H3122-AR	H3122	C	C																n.446+728G>A			ENST00000503331		39	25	14	23	23	0	ALG1L3P,intron_variant,,ENST00000503331,;	T	ENSG00000251087	ENST00000503331	Transcript
SLC2A9	0	.	GRCh37	4	9828211	9828211	+	Missense_Mutation	SNP	G	G	T	novel		H3122-AR	H3122	G	G																c.1433C>A	p.Thr478Asn	p.T478N	ENST00000264784	45638	25	15	10	32	32	0	SLC2A9,missense_variant,p.Thr478Asn,ENST00000264784,NM_020041.2;	T	ENSG00000109667	ENST00000264784	Transcript
AC006499.4	0	.	GRCh37	4	10270858	10270858	+	5'Flank	SNP	A	A	T	novel		H3122-AR	H3122	A	A																			ENST00000513470		38	35	3	27	27	0	AC006499.4,upstream_gene_variant,,ENST00000513470,;	T	ENSG00000250074	ENST00000513470	Transcript
Unknown	0	.	GRCh37	4	11066711	11066711	+	IGR	SNP	C	C	T	novel		H3122-AR	H3122	C	C																					31	27	4	19	19	0		T
Unknown	0	.	GRCh37	4	11517076	11517076	+	IGR	SNP	C	C	T	rs10030756		H3122-AR	H3122	C	C																					30	17	13	37	36	1		T
Unknown	0	.	GRCh37	4	12049989	12049989	+	IGR	SNP	C	C	G	novel		H3122-AR	H3122	C	C																					40	28	12	24	24	0		G
Unknown	0	.	GRCh37	4	12976818	12976818	+	IGR	SNP	A	A	C	novel		H3122-AR	H3122	A	A																					37	34	3	16	15	1		C
Unknown	0	.	GRCh37	4	13036410	13036410	+	IGR	SNP	G	G	T	novel		H3122-AR	H3122	G	G																					42	35	7	24	24	0		T
Unknown	0	.	GRCh37	4	13234944	13234969	+	IGR	DEL	ACCAGACTGATTCACAGCTGAATTCT	ACCAGACTGATTCACAGCTGAATTCT	-	novel		H3122-AR	H3122	ACCAGACTGATTCACAGCTGAATTCT	ACCAGACTGATTCACAGCTGAATTCT																					22	19	3	17	17	0		-
RAB28	0	.	GRCh37	4	13411219	13411219	+	Intron	SNP	C	C	T	novel		H3122-AR	H3122	C	C																c.392-28001G>A			ENST00000330852		27	19	8	26	26	0	RAB28,intron_variant,,ENST00000330852,NM_001017979.2;	T	ENSG00000157869	ENST00000330852	Transcript
RP11-341G5.1	0	.	GRCh37	4	13747757	13747757	+	Intron	SNP	C	C	G	rs13109935		H3122-AR	H3122	C	C																n.282-83647C>G			ENST00000510907		27	16	11	20	20	0	RP11-341G5.1,intron_variant,,ENST00000510907,;	G	ENSG00000250634	ENST00000510907	Transcript
RP11-341G5.1	0	.	GRCh37	4	13771267	13771267	+	Intron	SNP	C	C	A	novel		H3122-AR	H3122	C	C																n.282-60137C>A			ENST00000510907		33	23	10	17	17	0	RP11-341G5.1,intron_variant,,ENST00000510907,;	A	ENSG00000250634	ENST00000510907	Transcript
RP11-341G5.1	0	.	GRCh37	4	13827993	13827993	+	Intron	SNP	C	C	A	novel		H3122-AR	H3122	C	C																n.282-3411C>A			ENST00000510907		38	25	13	22	22	0	RP11-341G5.1,intron_variant,,ENST00000510907,;	A	ENSG00000250634	ENST00000510907	Transcript
Unknown	0	.	GRCh37	4	14368799	14368799	+	IGR	SNP	C	C	A	novel		H3122-AR	H3122	C	C																					33	19	14	35	35	0		A
AC006296.1	0	.	GRCh37	4	14406698	14406698	+	Intron	SNP	G	G	T	novel		H3122-AR	H3122	G	G																n.264+2915C>A			ENST00000507932		41	31	10	28	28	0	AC006296.1,intron_variant,,ENST00000507932,;	T	ENSG00000251412	ENST00000507932	Transcript
C1QTNF7	0	.	GRCh37	4	15395707	15395707	+	Intron	SNP	T	T	G	novel		H3122-AR	H3122	T	T																c.14-41653T>G			ENST00000295297		24	19	5	17	17	0	C1QTNF7,intron_variant,,ENST00000295297,NM_001135170.1;	G	ENSG00000163145	ENST00000295297	Transcript
LDB2	0	.	GRCh37	4	16587920	16587920	+	Intron	SNP	T	T	G	novel		H3122-AR	H3122	T	T																c.532-292A>C			ENST00000304523		20	17	3	30	30	0	LDB2,intron_variant,,ENST00000304523,NM_001290.3;	G	ENSG00000169744	ENST00000304523	Transcript
Unknown	0	.	GRCh37	4	17391754	17391754	+	IGR	SNP	G	G	T	novel		H3122-AR	H3122	G	G																					28	17	11	35	35	0		T
FAM184B	0	.	GRCh37	4	17705446	17705447	+	Intron	DNP	TG	TG	CA	novel		H3122-AR	H3122	TG	TG																c.1377+1176_1377+1177inv			ENST00000265018		18	15	3	9	9	0	FAM184B,intron_variant,,ENST00000265018,NM_015688.1;	CA	ENSG00000047662	ENST00000265018	Transcript
Unknown	0	.	GRCh37	4	18568904	18568904	+	IGR	SNP	C	C	A	novel		H3122-AR	H3122	C	C																					35	28	7	16	16	0		A
RP11-3J1.1	0	.	GRCh37	4	19362285	19362285	+	Intron	SNP	C	C	A	novel		H3122-AR	H3122	C	C																n.350-26899G>T			ENST00000505347		35	25	10	27	27	0	RP11-3J1.1,intron_variant,,ENST00000505347,;	A	ENSG00000248238	ENST00000505347	Transcript
RP11-608O21.1	0	.	GRCh37	4	19864565	19864565	+	Intron	SNP	T	T	C	novel		H3122-AR	H3122	T	T																n.408+6547T>C			ENST00000511431		15	11	4	10	9	1	RP11-608O21.1,intron_variant,,ENST00000511431,;	C	ENSG00000248515	ENST00000511431	Transcript
SLIT2	0	.	GRCh37	4	20311422	20311422	+	Intron	SNP	A	A	C	novel		H3122-AR	H3122	A	A																c.395+40918A>C			ENST00000504154		18	15	3	8	8	0	SLIT2,intron_variant,,ENST00000504154,NM_004787.1;	C	ENSG00000145147	ENST00000504154	Transcript
SLIT2	0	.	GRCh37	4	20336538	20336538	+	Intron	SNP	C	C	A	novel		H3122-AR	H3122	C	C																c.395+66034C>A			ENST00000504154		36	21	15	23	23	0	SLIT2,intron_variant,,ENST00000504154,NM_004787.1;	A	ENSG00000145147	ENST00000504154	Transcript
KCNIP4	0	.	GRCh37	4	20936839	20936839	+	Intron	SNP	C	C	A	novel		H3122-AR	H3122	C	C																c.62-52507G>T			ENST00000382152		30	27	3	22	22	0	KCNIP4,intron_variant,,ENST00000382152,NM_025221.5;	A	ENSG00000185774	ENST00000382152	Transcript
KCNIP4	0	.	GRCh37	4	21393319	21393319	+	Intron	SNP	G	G	C	novel		H3122-AR	H3122	G	G																c.62-508987C>G			ENST00000382152		36	33	3	29	29	0	KCNIP4,intron_variant,,ENST00000382152,NM_025221.5;	C	ENSG00000185774	ENST00000382152	Transcript
KCNIP4	0	.	GRCh37	4	21523196	21523196	+	Intron	SNP	A	A	C	novel		H3122-AR	H3122	A	A																c.61+426998T>G			ENST00000382152		32	20	12	30	30	0	KCNIP4,intron_variant,,ENST00000382152,NM_025221.5;	C	ENSG00000185774	ENST00000382152	Transcript
KCNIP4	0	.	GRCh37	4	21575138	21575138	+	Intron	SNP	T	T	A	rs964975845		H3122-AR	H3122	T	T																c.61+375056A>T			ENST00000382152		29	20	9	11	11	0	KCNIP4,intron_variant,,ENST00000382152,NM_025221.5;	A	ENSG00000185774	ENST00000382152	Transcript
Unknown	0	.	GRCh37	4	23411030	23411030	+	IGR	SNP	A	A	G	novel		H3122-AR	H3122	A	A																					40	30	10	38	38	0		G
Unknown	0	.	GRCh37	4	23477221	23477221	+	IGR	SNP	C	C	A	novel		H3122-AR	H3122	C	C																					23	15	8	22	22	0		A
Unknown	0	.	GRCh37	4	24299840	24299840	+	IGR	SNP	T	T	G	novel		H3122-AR	H3122	T	T																					16	12	4	21	21	0		G
Unknown	0	.	GRCh37	4	24591474	24591474	+	IGR	SNP	G	G	A	novel		H3122-AR	H3122	G	G																					46	38	8	35	35	0		A
TBC1D19	0	.	GRCh37	4	26586770	26586770	+	Intron	SNP	G	G	T	novel		H3122-AR	H3122	G	G																c.99+856G>T			ENST00000264866		30	15	15	10	10	0	TBC1D19,intron_variant,,ENST00000264866,NM_018317.2;	T	ENSG00000109680	ENST00000264866	Transcript
STIM2	0	.	GRCh37	4	26930313	26930313	+	Intron	SNP	C	C	A	novel		H3122-AR	H3122	C	C																c.282+9057C>A			ENST00000465503		21	18	3	29	29	0	STIM2,intron_variant,,ENST00000465503,;	A	ENSG00000109689	ENST00000465503	Transcript
Unknown	0	.	GRCh37	4	27450057	27450057	+	IGR	SNP	C	C	A	novel		H3122-AR	H3122	C	C																					34	21	13	18	18	0		A
IGBP1P5	0	.	GRCh37	4	27592432	27592432	+	3'Flank	SNP	C	C	G	novel		H3122-AR	H3122	C	C																			ENST00000507524		31	16	15	22	22	0	IGBP1P5,downstream_gene_variant,,ENST00000507524,;	G	ENSG00000250858	ENST00000507524	Transcript
Unknown	0	.	GRCh37	4	27753940	27753940	+	IGR	SNP	G	G	C	novel		H3122-AR	H3122	G	G																					29	20	9	32	32	0		C
Unknown	0	.	GRCh37	4	29088343	29088343	+	IGR	SNP	G	G	C	novel		H3122-AR	H3122	G	G																					30	22	8	27	27	0		C
Unknown	0	.	GRCh37	4	29295909	29295909	+	IGR	SNP	G	G	T	rs149816855		H3122-AR	H3122	G	G																					16	11	5	14	14	0		T
Unknown	0	.	GRCh37	4	29654738	29654738	+	IGR	SNP	T	T	A	novel		H3122-AR	H3122	T	T																					32	21	11	19	19	0		A
Unknown	0	.	GRCh37	4	29843911	29843912	+	IGR	DNP	GA	GA	AT	novel		H3122-AR	H3122	GA	GA																					24	17	7	18	18	0		AT
Unknown	0	.	GRCh37	4	30104293	30104293	+	IGR	SNP	A	A	T	rs917431486		H3122-AR	H3122	A	A																					20	14	6	20	20	0		T
Unknown	0	.	GRCh37	4	30189060	30189060	+	IGR	SNP	T	T	C	rs2613175		H3122-AR	H3122	T	T																					17	7	10	11	11	0		C
Unknown	0	.	GRCh37	4	30619667	30619667	+	IGR	SNP	T	T	A	novel		H3122-AR	H3122	T	T																					26	17	9	18	18	0		A
Unknown	0	.	GRCh37	4	30663878	30663878	+	IGR	SNP	G	G	T	novel		H3122-AR	H3122	G	G																					23	16	7	30	30	0		T
Unknown	0	.	GRCh37	4	31255061	31255061	+	IGR	SNP	A	A	T	novel		H3122-AR	H3122	A	A																					39	31	8	20	20	0		T
Unknown	0	.	GRCh37	4	32608954	32608954	+	IGR	SNP	A	A	G	novel		H3122-AR	H3122	A	A																					24	18	6	17	17	0		G
Unknown	0	.	GRCh37	4	32825689	32825689	+	IGR	SNP	T	T	G	novel		H3122-AR	H3122	T	T																					20	14	6	22	22	0		G
Unknown	0	.	GRCh37	4	33074092	33074092	+	IGR	SNP	T	T	G	novel		H3122-AR	H3122	T	T																					30	20	10	19	19	0		G
Unknown	0	.	GRCh37	4	33348768	33348768	+	IGR	SNP	G	G	T	novel		H3122-AR	H3122	G	G																					35	20	15	35	35	0		T
RP11-79E3.3	0	.	GRCh37	4	33942920	33942920	+	Intron	SNP	G	G	A	novel		H3122-AR	H3122	G	G																n.423+6111C>T			ENST00000505018		22	19	3	24	23	1	RP11-79E3.3,intron_variant,,ENST00000505018,;	A	ENSG00000250954	ENST00000505018	Transcript
RP11-79E3.3	0	.	GRCh37	4	34006736	34006736	+	Intron	SNP	C	C	A	novel		H3122-AR	H3122	C	C																n.60-24828G>T			ENST00000505018		19	13	6	12	12	0	RP11-79E3.3,intron_variant,,ENST00000505018,;	A	ENSG00000250954	ENST00000505018	Transcript
RP11-548L20.1	0	.	GRCh37	4	34126910	34126910	+	Intron	SNP	C	C	A	novel		H3122-AR	H3122	C	C																n.103+513G>T			ENST00000513843		24	19	5	15	15	0	RP11-548L20.1,intron_variant,,ENST00000513843,;	A	ENSG00000248685	ENST00000513843	Transcript
RP11-548L20.1	0	.	GRCh37	4	34242471	34242471	+	Intron	SNP	A	A	G	novel		H3122-AR	H3122	A	A																n.41+18238T>C			ENST00000513843		30	20	10	19	19	0	RP11-548L20.1,intron_variant,,ENST00000513843,;	G	ENSG00000248685	ENST00000513843	Transcript
Unknown	0	.	GRCh37	4	34833681	34833681	+	IGR	SNP	A	A	G	rs1009835298		H3122-AR	H3122	A	A																					29	19	10	18	18	0		G
Unknown	0	.	GRCh37	4	34914842	34914842	+	IGR	SNP	A	A	G	novel		H3122-AR	H3122	A	A																					24	14	10	9	9	0		G
Unknown	0	.	GRCh37	4	34914911	34914911	+	IGR	SNP	A	A	G	novel		H3122-AR	H3122	A	A																					19	11	8	9	9	0		G
Unknown	0	.	GRCh37	4	34916313	34916313	+	IGR	SNP	A	A	T	novel		H3122-AR	H3122	A	A																					21	14	7	21	21	0		T
ARAP2	0	.	GRCh37	4	35985148	35985149	+	Intron	DEL	TA	TA	-	novel		H3122-AR	H3122	TA	TA																n.1607+1703_1607+1704del			ENST00000503225		30	23	7	22	22	0	ARAP2,intron_variant,,ENST00000503225,;	-	ENSG00000047365	ENST00000503225	Transcript
ARAP2	0	.	GRCh37	4	35985151	35985151	+	Intron	SNP	A	A	T	novel		H3122-AR	H3122	A	A																n.1607+1701T>A			ENST00000503225		30	23	7	22	22	0	ARAP2,intron_variant,,ENST00000503225,;	T	ENSG00000047365	ENST00000503225	Transcript
Unknown	0	.	GRCh37	4	37207481	37207481	+	IGR	SNP	T	T	A	novel		H3122-AR	H3122	T	T																					31	23	8	29	29	0		A
RELL1	0	.	GRCh37	4	37646058	37646059	+	Intron	INS	-	-	TTTT	novel		H3122-AR	H3122	-	-																c.385+2928_385+2931dup			ENST00000454158		21	13	8	16	16	0	RELL1,intron_variant,,ENST00000454158,NM_001085400.1;	TTTT	ENSG00000181826	ENST00000454158	Transcript
RP11-83C7.2	0	.	GRCh37	4	38483169	38483169	+	Intron	SNP	T	T	G	novel		H3122-AR	H3122	T	T																n.184+12445A>C			ENST00000512517		23	19	4	22	22	0	RP11-83C7.2,intron_variant,,ENST00000512517,;	G	ENSG00000249534	ENST00000512517	Transcript
RP11-617D20.1	0	.	GRCh37	4	38612223	38612223	+	3'Flank	SNP	G	G	T	novel		H3122-AR	H3122	G	G																			ENST00000440181		36	28	8	17	17	0	RP11-617D20.1,downstream_gene_variant,,ENST00000440181,;	T	ENSG00000231160	ENST00000440181	Transcript
SMIM14	0	.	GRCh37	4	39601611	39601611	+	Intron	SNP	C	C	A	novel		H3122-AR	H3122	C	C																c.75+5080G>T			ENST00000295958		18	15	3	13	13	0	SMIM14,intron_variant,,ENST00000295958,NM_174921.1;	A	ENSG00000163683	ENST00000295958	Transcript
Unknown	0	.	GRCh37	4	40714972	40714972	+	IGR	SNP	A	A	C	novel		H3122-AR	H3122	A	A																					36	25	11	25	25	0		C
LIMCH1	0	.	GRCh37	4	41357473	41357473	+	5'Flank	SNP	T	T	G	novel		H3122-AR	H3122	T	T																			ENST00000513024		24	17	7	12	12	0	LIMCH1,upstream_gene_variant,,ENST00000513024,;	G	ENSG00000064042	ENST00000513024	Transcript
LIMCH1	0	.	GRCh37	4	41357478	41357479	+	5'Flank	DNP	TA	TA	GG	novel		H3122-AR	H3122	TA	TA																			ENST00000513024		24	19	5	13	13	0	LIMCH1,upstream_gene_variant,,ENST00000513024,;	GG	ENSG00000064042	ENST00000513024	Transcript
SLC30A9	0	.	GRCh37	4	41991349	41991350	+	5'Flank	INS	-	-	AA	novel		H3122-AR	H3122	-	-																			ENST00000264451		25	14	11	28	28	0	SLC30A9,upstream_gene_variant,,ENST00000264451,NM_006345.3;	AA	ENSG00000014824	ENST00000264451	Transcript
RP11-63A11.1	0	.	GRCh37	4	42296426	42296426	+	Intron	SNP	G	G	C	novel		H3122-AR	H3122	G	G																n.60-11018C>G			ENST00000503321		30	18	12	18	18	0	RP11-63A11.1,intron_variant,,ENST00000503321,;	C	ENSG00000250781	ENST00000503321	Transcript
GRXCR1	0	.	GRCh37	4	43027903	43027903	+	Intron	SNP	G	G	T	novel		H3122-AR	H3122	G	G																c.694-4475G>T			ENST00000399770		35	23	12	13	13	0	GRXCR1,intron_variant,,ENST00000399770,NM_001080476.2;	T	ENSG00000215203	ENST00000399770	Transcript
RP11-395F4.1	0	.	GRCh37	4	43237594	43237594	+	3'Flank	SNP	A	A	G	novel		H3122-AR	H3122	A	A																			ENST00000505575		28	19	9	25	25	0	RP11-395F4.1,downstream_gene_variant,,ENST00000505575,;	G	ENSG00000248939	ENST00000505575	Transcript
Unknown	0	.	GRCh37	4	44037841	44037841	+	IGR	SNP	C	C	A	novel		H3122-AR	H3122	C	C																					40	26	14	21	21	0		A
KCTD8	0	.	GRCh37	4	44317191	44317191	+	Intron	SNP	C	C	A	novel		H3122-AR	H3122	C	C																c.961+132389G>T			ENST00000360029		27	18	9	21	21	0	KCTD8,intron_variant,,ENST00000360029,NM_198353.2;	A	ENSG00000183783	ENST00000360029	Transcript
GNPDA2	0	.	GRCh37	4	44707396	44707396	+	Intron	SNP	A	A	T	novel		H3122-AR	H3122	A	A																c.770-2237T>A			ENST00000295448		18	15	3	26	26	0	GNPDA2,intron_variant,,ENST00000295448,NM_138335.2;	T	ENSG00000163281	ENST00000295448	Transcript
Unknown	0	.	GRCh37	4	44904800	44904800	+	IGR	SNP	C	C	A	novel		H3122-AR	H3122	C	C																					26	19	7	15	15	0		A
Unknown	0	.	GRCh37	4	45170984	45170984	+	IGR	SNP	G	G	T	novel		H3122-AR	H3122	G	G																					15	10	5	16	16	0		T
Unknown	0	.	GRCh37	4	45199318	45199318	+	IGR	SNP	C	C	A	novel		H3122-AR	H3122	C	C																					29	19	10	29	29	0		A
Unknown	0	.	GRCh37	4	45287849	45287849	+	IGR	SNP	C	C	A	novel		H3122-AR	H3122	C	C																					33	27	6	16	16	0		A
Unknown	0	.	GRCh37	4	45931737	45931737	+	IGR	SNP	G	G	A	novel		H3122-AR	H3122	G	G																					25	21	4	21	21	0		A
GABRG1	0	.	GRCh37	4	46088880	46088880	+	Intron	SNP	A	A	T	novel		H3122-AR	H3122	A	A																c.254-2810T>A			ENST00000295452		25	15	10	19	19	0	GABRG1,intron_variant,,ENST00000295452,NM_173536.3;	T	ENSG00000163285	ENST00000295452	Transcript
Unknown	0	.	GRCh37	4	46593622	46593622	+	IGR	SNP	T	T	A	novel		H3122-AR	H3122	T	T																					25	16	9	23	23	0		A
CNGA1	0	.	GRCh37	4	47960283	47960283	+	Intron	SNP	T	T	C	novel		H3122-AR	H3122	T	T																c.206-5563A>G			ENST00000402813		28	20	8	28	28	0	CNGA1,intron_variant,,ENST00000402813,;	C	ENSG00000198515	ENST00000402813	Transcript
TEC	0	.	GRCh37	4	48201922	48201922	+	Intron	SNP	A	A	C	novel		H3122-AR	H3122	A	A																c.139-23719T>G			ENST00000381501		20	9	11	26	26	0	TEC,intron_variant,,ENST00000381501,NM_003215.2;	C	ENSG00000135605	ENST00000381501	Transcript
TEC	0	.	GRCh37	4	48267494	48267494	+	Intron	SNP	A	A	G	novel		H3122-AR	H3122	A	A																c.-46+4275T>C			ENST00000381501		14	12	2	12	12	0	TEC,intron_variant,,ENST00000381501,NM_003215.2;	G	ENSG00000135605	ENST00000381501	Transcript
LRRC66	0	.	GRCh37	4	52864517	52864517	+	Intron	SNP	G	G	C	novel		H3122-AR	H3122	G	G																c.667-414C>G			ENST00000343457		26	19	7	22	22	0	LRRC66,intron_variant,,ENST00000343457,NM_001024611.1;	C	ENSG00000188993	ENST00000343457	Transcript
Unknown	0	.	GRCh37	4	53256406	53256406	+	IGR	SNP	A	A	T	novel		H3122-AR	H3122	A	A																					38	26	12	23	23	0		T
Unknown	0	.	GRCh37	4	53287145	53287145	+	IGR	SNP	G	G	T	novel		H3122-AR	H3122	G	G																					40	32	8	41	41	0		T
FIP1L1	0	.	GRCh37	4	54636004	54636004	+	Intron	SNP	A	A	C	novel		H3122-AR	H3122	A	A																c.1017+343872A>C			ENST00000507166		32	24	8	30	30	0	FIP1L1,intron_variant,,ENST00000507166,;	C	ENSG00000145216	ENST00000507166	Transcript
Unknown	0	.	GRCh37	4	55186743	55186743	+	IGR	SNP	G	G	T	novel		H3122-AR	H3122	G	G																					32	24	8	26	26	0		T
Unknown	0	.	GRCh37	4	55439654	55439654	+	IGR	SNP	T	T	G	novel		H3122-AR	H3122	T	T																					50	35	15	27	27	0		G
Unknown	0	.	GRCh37	4	55460916	55460916	+	IGR	SNP	G	G	T	novel		H3122-AR	H3122	G	G																					18	10	8	9	9	0		T
KIT	0	.	GRCh37	4	55551510	55551510	+	Intron	SNP	C	C	A	novel		H3122-AR	H3122	C	C																c.68-10168C>A			ENST00000288135		25	18	7	21	21	0	KIT,intron_variant,,ENST00000288135,NM_000222.2,NM_001093772.1;	A	ENSG00000157404	ENST00000288135	Transcript
KIT	0	.	GRCh37	4	55565459	55565459	+	Intron	SNP	G	G	A	novel		H3122-AR	H3122	G	G																c.620-337G>A			ENST00000288135		33	29	4	31	31	0	KIT,intron_variant,,ENST00000288135,NM_000222.2,NM_001093772.1;	A	ENSG00000157404	ENST00000288135	Transcript
Unknown	0	.	GRCh37	4	56021317	56021317	+	IGR	SNP	C	C	T	novel		H3122-AR	H3122	C	C																					25	14	11	17	17	0		T
Unknown	0	.	GRCh37	4	56585508	56585508	+	IGR	SNP	C	C	T	novel		H3122-AR	H3122	C	C																					16	14	2	13	13	0		T
Unknown	0	.	GRCh37	4	56585516	56585516	+	IGR	SNP	G	G	T	novel		H3122-AR	H3122	G	G																					16	14	2	13	13	0		T
Unknown	0	.	GRCh37	4	56644055	56644055	+	IGR	SNP	C	C	A	novel		H3122-AR	H3122	C	C																					25	20	5	12	12	0		A
Unknown	0	.	GRCh37	4	56955760	56955760	+	IGR	SNP	A	A	C	novel		H3122-AR	H3122	A	A																					16	12	4	10	10	0		C
Unknown	0	.	GRCh37	4	57028368	57028368	+	IGR	SNP	A	A	T	rs11944887		H3122-AR	H3122	A	A																					20	12	8	8	8	0		T
POLR2B	0	.	GRCh37	4	57866872	57866872	+	Intron	SNP	T	T	G	rs1277280		H3122-AR	H3122	T	T																c.900+925T>G			ENST00000381227		38	29	9	19	19	0	POLR2B,intron_variant,,ENST00000381227,;	G	ENSG00000047315	ENST00000381227	Transcript
RP11-319E12.1	0	.	GRCh37	4	58319368	58319368	+	Intron	SNP	C	C	A	novel		H3122-AR	H3122	C	C																n.545-11023C>A			ENST00000510956		27	17	10	14	14	0	RP11-319E12.1,intron_variant,,ENST00000510956,;	A	ENSG00000248505	ENST00000510956	Transcript
RP11-4O3.1	0	.	GRCh37	4	58490975	58490975	+	Intron	SNP	T	T	A	novel		H3122-AR	H3122	T	T																n.178+381A>T			ENST00000507808		31	24	7	18	18	0	RP11-4O3.1,intron_variant,,ENST00000507808,;	A	ENSG00000250333	ENST00000507808	Transcript
Unknown	0	.	GRCh37	4	58543037	58543037	+	IGR	SNP	G	G	A	novel		H3122-AR	H3122	G	G																					35	30	5	25	25	0		A
RP11-4O3.2	0	.	GRCh37	4	58586197	58586198	+	5'Flank	DNP	TC	TC	AA	novel		H3122-AR	H3122	TC	TC																			ENST00000508135		30	21	9	17	17	0	RP11-4O3.2,upstream_gene_variant,,ENST00000508135,;	AA	ENSG00000249831	ENST00000508135	Transcript
Unknown	0	.	GRCh37	4	58598878	58598878	+	IGR	SNP	C	C	A	novel		H3122-AR	H3122	C	C																					26	17	9	20	20	0		A
Unknown	0	.	GRCh37	4	58915494	58915494	+	IGR	SNP	T	T	G	novel		H3122-AR	H3122	T	T																					17	14	3	23	23	0		G
Unknown	0	.	GRCh37	4	58915513	58915513	+	IGR	SNP	A	A	G	novel		H3122-AR	H3122	A	A																					20	17	3	22	22	0		G
RP11-25L5.2	0	.	GRCh37	4	58988656	58988656	+	5'Flank	SNP	C	C	G	novel		H3122-AR	H3122	C	C																			ENST00000514266		23	18	5	19	19	0	RP11-25L5.2,upstream_gene_variant,,ENST00000514266,;	G	ENSG00000249105	ENST00000514266	Transcript
Unknown	0	.	GRCh37	4	59279939	59279939	+	IGR	SNP	G	G	T	rs943751353		H3122-AR	H3122	G	G																					28	18	10	24	24	0		T
RP11-506N2.1	0	.	GRCh37	4	59724215	59724215	+	Intron	SNP	A	A	G	novel		H3122-AR	H3122	A	A																n.237-73789T>C			ENST00000513551		27	23	4	23	23	0	RP11-506N2.1,intron_variant,,ENST00000513551,;	G	ENSG00000251339	ENST00000513551	Transcript
Unknown	0	.	GRCh37	4	61457936	61457937	+	IGR	DNP	TG	TG	CC	novel		H3122-AR	H3122	TG	TG																					9	7	2	9	9	0		CC
RP11-84A1.3	0	.	GRCh37	4	62992979	62992980	+	Intron	DNP	AT	AT	TG	novel		H3122-AR	H3122	AT	AT																n.313-175_313-174delinsCA			ENST00000506704		23	13	10	34	34	0	RP11-84A1.3,intron_variant,,ENST00000506704,;	TG	ENSG00000248692	ENST00000506704	Transcript
Unknown	0	.	GRCh37	4	64379823	64379823	+	IGR	SNP	T	T	A	rs1050711785		H3122-AR	H3122	T	T																					23	14	9	17	17	0		A
Unknown	0	.	GRCh37	4	64670507	64670507	+	IGR	SNP	C	C	T	rs17687721		H3122-AR	H3122	C	C																					31	23	8	26	25	1		T
Unknown	0	.	GRCh37	4	65086648	65086648	+	IGR	SNP	C	C	G	novel		H3122-AR	H3122	C	C																					17	13	4	12	12	0		G
Unknown	0	.	GRCh37	4	65951753	65951753	+	IGR	SNP	G	G	C	novel		H3122-AR	H3122	G	G																					31	27	4	27	27	0		C
EPHA5	0	.	GRCh37	4	66225302	66225302	+	Intron	SNP	T	T	C	novel		H3122-AR	H3122	T	T																c.2236+5433A>G			ENST00000273854		34	19	15	20	20	0	EPHA5,intron_variant,,ENST00000273854,NM_004439.5,NM_001281765.1;	C	ENSG00000145242	ENST00000273854	Transcript
EPHA5	0	.	GRCh37	4	66269604	66269604	+	Intron	SNP	G	G	T	novel		H3122-AR	H3122	G	G																c.1790+488C>A			ENST00000273854		35	26	9	22	22	0	EPHA5,intron_variant,,ENST00000273854,NM_004439.5,NM_001281765.1;	T	ENSG00000145242	ENST00000273854	Transcript
Unknown	0	.	GRCh37	4	66744928	66744928	+	IGR	SNP	G	G	C	novel		H3122-AR	H3122	G	G																					23	18	5	20	20	0		C
Unknown	0	.	GRCh37	4	67155723	67155723	+	IGR	SNP	C	C	A	novel		H3122-AR	H3122	C	C																					32	18	14	23	23	0		A
Unknown	0	.	GRCh37	4	67231955	67231955	+	IGR	SNP	G	G	A	novel		H3122-AR	H3122	G	G																					21	17	4	14	14	0		A
Unknown	0	.	GRCh37	4	67340228	67340229	+	IGR	INS	-	-	T	rs199643887		H3122-AR	H3122	-	-																					20	11	9	10	10	0		T
Unknown	0	.	GRCh37	4	67647636	67647636	+	IGR	SNP	T	T	C	novel		H3122-AR	H3122	T	T																					29	21	8	32	32	0		C
UBA6	0	.	GRCh37	4	68474941	68474941	+	3'Flank	SNP	T	T	C	novel		H3122-AR	H3122	T	T																			ENST00000322244		26	16	10	33	33	0	UBA6,downstream_gene_variant,,ENST00000322244,NM_018227.5;	C	ENSG00000033178	ENST00000322244	Transcript
UBA6-AS1	0	.	GRCh37	4	68633869	68633869	+	Intron	SNP	A	A	C	novel		H3122-AR	H3122	A	A																n.1905+12896A>C			ENST00000500538		22	19	3	29	29	0	UBA6-AS1,intron_variant,,ENST00000500538,;	C	ENSG00000248049	ENST00000500538	Transcript
TMPRSS11D	0	.	GRCh37	4	68705700	68705700	+	Intron	SNP	T	T	C	novel		H3122-AR	H3122	T	T																c.318-1653A>G			ENST00000283916		13	9	4	8	8	0	TMPRSS11D,intron_variant,,ENST00000283916,NM_004262.2;	C	ENSG00000153802	ENST00000283916	Transcript
Unknown	0	.	GRCh37	4	69136110	69136110	+	IGR	SNP	C	C	T	rs35572241		H3122-AR	H3122	C	C																					41	30	11	23	23	0		T
Unknown	0	.	GRCh37	4	69260751	69260751	+	IGR	SNP	C	C	A	novel		H3122-AR	H3122	C	C																					32	24	8	25	25	0		A
Unknown	0	.	GRCh37	4	69453394	69453394	+	IGR	SNP	G	G	A	novel		H3122-AR	H3122	G	G																					15	10	5	14	14	0		A
RP11-790I12.2	0	.	GRCh37	4	70285751	70285751	+	Intron	SNP	A	A	G	novel		H3122-AR	H3122	A	A																n.974+874A>G			ENST00000514441		31	22	9	18	18	0	RP11-790I12.2,intron_variant,,ENST00000514441,;	G	ENSG00000249956	ENST00000514441	Transcript
Unknown	0	.	GRCh37	4	70418179	70418179	+	IGR	SNP	A	A	G	rs6823097		H3122-AR	H3122	A	A																					21	10	11	13	13	0		G
SULT1E1	0	.	GRCh37	4	70706456	70706456	+	3'Flank	SNP	T	T	C	novel		H3122-AR	H3122	T	T																			ENST00000226444		20	13	7	22	22	0	SULT1E1,downstream_gene_variant,,ENST00000226444,NM_005420.2;	C	ENSG00000109193	ENST00000226444	Transcript
SMR3A	0	.	GRCh37	4	71221621	71221621	+	5'Flank	SNP	G	G	T	novel		H3122-AR	H3122	G	G																			ENST00000226460		28	20	8	9	9	0	SMR3A,upstream_gene_variant,,ENST00000226460,NM_012390.3;	T	ENSG00000109208	ENST00000226460	Transcript
RUFY3	0	.	GRCh37	4	71579287	71579287	+	Intron	SNP	T	T	G	novel		H3122-AR	H3122	T	T																c.358+8276T>G			ENST00000417478		20	17	3	13	13	0	RUFY3,intron_variant,,ENST00000417478,NM_001130709.1;	G	ENSG00000018189	ENST00000417478	Transcript
RUFY3	0	.	GRCh37	4	71674393	71674393	+	3'Flank	SNP	G	G	T	novel		H3122-AR	H3122	G	G																			ENST00000381006		32	19	13	24	24	0	RUFY3,downstream_gene_variant,,ENST00000381006,NM_001037442.2;	T	ENSG00000018189	ENST00000381006	Transcript
Unknown	0	.	GRCh37	4	71754222	71754222	+	IGR	SNP	G	G	A	novel		H3122-AR	H3122	G	G																					25	18	7	18	18	0		A
Unknown	0	.	GRCh37	4	72008840	72008840	+	IGR	SNP	G	G	C	novel		H3122-AR	H3122	G	G																					20	15	5	14	13	1		C
SLC4A4	0	.	GRCh37	4	72216526	72216526	+	Intron	SNP	C	C	G	novel		H3122-AR	H3122	C	C																c.550+737C>G			ENST00000425175		35	21	14	26	26	0	SLC4A4,intron_variant,,ENST00000425175,NM_001134742.1;	G	ENSG00000080493	ENST00000425175	Transcript
Unknown	0	.	GRCh37	4	72865597	72865597	+	IGR	SNP	T	T	C	novel		H3122-AR	H3122	T	T																					34	22	12	21	21	0		C
NPFFR2	0	.	GRCh37	4	73006746	73006746	+	Intron	SNP	T	T	A	novel		H3122-AR	H3122	T	T																c.734+2890T>A			ENST00000308744		25	17	8	25	25	0	NPFFR2,intron_variant,,ENST00000308744,NM_004885.2;	A	ENSG00000056291	ENST00000308744	Transcript
Unknown	0	.	GRCh37	4	73137262	73137262	+	IGR	SNP	A	A	T	novel		H3122-AR	H3122	A	A																					42	24	18	13	13	0		T
ADAMTS3	0	.	GRCh37	4	73332194	73332194	+	Intron	SNP	G	G	T	novel		H3122-AR	H3122	G	G																c.505-51506C>A			ENST00000286657		44	34	10	20	20	0	ADAMTS3,intron_variant,,ENST00000286657,NM_014243.2;	T	ENSG00000156140	ENST00000286657	Transcript
Unknown	0	.	GRCh37	4	73545643	73545643	+	IGR	SNP	C	C	A	novel		H3122-AR	H3122	C	C																					33	26	7	29	29	0		A
Unknown	0	.	GRCh37	4	75768640	75768640	+	IGR	SNP	C	C	A	novel		H3122-AR	H3122	C	C																					22	17	5	18	18	0		A
RP11-542G1.1	0	.	GRCh37	4	76256043	76256043	+	Intron	SNP	C	C	T	novel		H3122-AR	H3122	C	C																n.41+30309G>A			ENST00000505930		24	13	11	19	19	0	RP11-542G1.1,intron_variant,,ENST00000505930,;	T	ENSG00000251185	ENST00000505930	Transcript
CXCL10	0	.	GRCh37	4	76947770	76947770	+	5'Flank	SNP	C	C	A	novel		H3122-AR	H3122	C	C																			ENST00000306602		32	21	11	24	24	0	CXCL10,upstream_gene_variant,,ENST00000306602,NM_001565.3;	A	ENSG00000169245	ENST00000306602	Transcript
CCDC158	0	.	GRCh37	4	77283007	77283007	+	Intron	SNP	C	C	T	novel		H3122-AR	H3122	C	C																c.2020+272G>A			ENST00000388914		44	35	9	23	23	0	CCDC158,intron_variant,,ENST00000388914,NM_001042784.1;	T	ENSG00000163749	ENST00000388914	Transcript
2024-09-11	0	.	GRCh37	4	77931532	77931532	+	Intron	SNP	C	C	A	novel		H3122-AR	H3122	C	C																c.339-1356C>A			ENST00000264893		22	13	9	29	29	0	SEPT11,intron_variant,,ENST00000264893,NM_018243.2;	A	ENSG00000138758	ENST00000264893	Transcript
RP11-625I7.1	0	.	GRCh37	4	78381193	78381193	+	Intron	SNP	T	T	C	novel		H3122-AR	H3122	T	T																n.122+34126A>G			ENST00000513871		42	29	13	32	32	0	RP11-625I7.1,intron_variant,,ENST00000513871,;	C	ENSG00000249036	ENST00000513871	Transcript
Unknown	0	.	GRCh37	4	78604225	78604225	+	IGR	SNP	A	A	G	novel		H3122-AR	H3122	A	A																					24	20	4	32	32	0		G
Unknown	0	.	GRCh37	4	80695815	80695815	+	IGR	SNP	A	A	C	novel		H3122-AR	H3122	A	A																					24	19	5	9	9	0		C
PCAT4	0	.	GRCh37	4	80787057	80787057	+	3'Flank	SNP	C	C	A	novel		H3122-AR	H3122	C	C																			ENST00000504263		36	27	9	25	25	0	PCAT4,downstream_gene_variant,,ENST00000504263,;	A	ENSG00000251321	ENST00000504263	Transcript
C4orf22	0	.	GRCh37	4	81577322	81577322	+	Intron	SNP	T	T	C	novel		H3122-AR	H3122	T	T																c.384+47785T>C			ENST00000508675		26	16	10	26	26	0	C4orf22,intron_variant,,ENST00000508675,NM_001206997.1;	C	ENSG00000197826	ENST00000508675	Transcript
C4orf22	0	.	GRCh37	4	81777990	81777990	+	Intron	SNP	G	G	A	rs35374575		H3122-AR	H3122	G	G																c.385-13157G>A			ENST00000508675		25	21	4	15	15	0	C4orf22,intron_variant,,ENST00000508675,NM_001206997.1;	A	ENSG00000197826	ENST00000508675	Transcript
Unknown	0	.	GRCh37	4	82221683	82221683	+	IGR	SNP	G	G	T	novel		H3122-AR	H3122	G	G																					23	15	8	23	23	0		T
RP11-689K5.3	0	.	GRCh37	4	82815414	82815414	+	Intron	SNP	C	C	G	novel		H3122-AR	H3122	C	C																n.336+320G>C			ENST00000510780		23	19	4	10	10	0	RP11-689K5.3,intron_variant,,ENST00000510780,;	G	ENSG00000251331	ENST00000510780	Transcript
Unknown	0	.	GRCh37	4	83035454	83035454	+	IGR	SNP	C	C	A	rs375494586		H3122-AR	H3122	C	C																					19	11	8	23	23	0		A
Unknown	0	.	GRCh37	4	83110286	83110286	+	IGR	SNP	A	A	G	novel		H3122-AR	H3122	A	A																					32	24	8	19	19	0		G
RP11-791G16.4	0	.	GRCh37	4	83498147	83498147	+	3'Flank	SNP	A	A	G	novel		H3122-AR	H3122	A	A																			ENST00000506227		39	31	8	21	21	0	RP11-791G16.4,downstream_gene_variant,,ENST00000506227,;	G	ENSG00000248113	ENST00000506227	Transcript
MRPS18C	0	.	GRCh37	4	84379503	84379503	+	Missense_Mutation	SNP	T	T	C	novel		H3122-AR	H3122	T	T																c.155T>C	p.Ile52Thr	p.I52T	ENST00000295491	45357	37	27	10	25	25	0	MRPS18C,missense_variant,p.Ile52Thr,ENST00000295491,NM_016067.2;	C	ENSG00000163319	ENST00000295491	Transcript
FAM175A	0	.	GRCh37	4	84406200	84406200	+	Missense_Mutation	SNP	A	A	C	novel		H3122-AR	H3122	A	A																c.26T>G	p.Val9Gly	p.V9G	ENST00000321945	45300	29	23	6	10	10	0	FAM175A,missense_variant,p.Val9Gly,ENST00000321945,NM_139076.2;	C	ENSG00000163322	ENST00000321945	Transcript
ARHGAP24	0	.	GRCh37	4	86786329	86786329	+	Intron	SNP	C	C	G	novel		H3122-AR	H3122	C	C																c.269-58472C>G			ENST00000395184		29	19	10	23	23	0	ARHGAP24,intron_variant,,ENST00000395184,NM_001025616.2,NM_001287805.1;	G	ENSG00000138639	ENST00000395184	Transcript
MAPK10	0	.	GRCh37	4	87507294	87507294	+	Intron	SNP	G	G	T	novel		H3122-AR	H3122	G	G																c.-122+7769C>A			ENST00000513186		41	25	16	20	20	0	MAPK10,intron_variant,,ENST00000513186,;	T	ENSG00000109339	ENST00000513186	Transcript
HSD17B11	0	.	GRCh37	4	88293316	88293316	+	Intron	SNP	A	A	C	novel		H3122-AR	H3122	A	A																c.557+545T>G			ENST00000358290		16	13	3	11	11	0	HSD17B11,intron_variant,,ENST00000358290,NM_016245.3;	C	ENSG00000198189	ENST00000358290	Transcript
NUDT9	0	.	GRCh37	4	88346799	88346799	+	Intron	SNP	G	G	C	novel		H3122-AR	H3122	G	G																c.107+2635G>C			ENST00000302174		26	17	9	15	15	0	NUDT9,intron_variant,,ENST00000302174,NM_024047.4;	C	ENSG00000170502	ENST00000302174	Transcript
RP11-742B18.1	0	.	GRCh37	4	88499441	88499441	+	Intron	SNP	A	A	G	novel		H3122-AR	H3122	A	A																n.323-9756T>C			ENST00000506480		29	18	11	26	26	0	RP11-742B18.1,intron_variant,,ENST00000506480,;	G	ENSG00000249001	ENST00000506480	Transcript
RP11-147K6.2	0	.	GRCh37	4	89145931	89145931	+	5'Flank	SNP	C	C	T	rs79482659		H3122-AR	H3122	C	C																			ENST00000509147		23	15	8	15	15	0	RP11-147K6.2,upstream_gene_variant,,ENST00000509147,;	T	ENSG00000251285	ENST00000509147	Transcript
Unknown	0	.	GRCh37	4	89275593	89275593	+	IGR	SNP	G	G	T	novel		H3122-AR	H3122	G	G																					23	14	9	29	29	0		T
FAM13A	0	.	GRCh37	4	89765831	89765831	+	Intron	SNP	T	T	G	rs887830627		H3122-AR	H3122	T	T																c.1007+6340A>C			ENST00000264344		14	10	4	13	13	0	FAM13A,intron_variant,,ENST00000264344,NM_014883.3;	G	ENSG00000138640	ENST00000264344	Transcript
RP11-84C13.2	0	.	GRCh37	4	90042075	90042075	+	3'Flank	SNP	G	G	T	novel		H3122-AR	H3122	G	G																			ENST00000603220		23	18	5	13	13	0	RP11-84C13.2,downstream_gene_variant,,ENST00000603220,;	T	ENSG00000270720	ENST00000603220	Transcript
Unknown	0	.	GRCh37	4	90362335	90362335	+	IGR	SNP	T	T	A	novel		H3122-AR	H3122	T	T																					12	10	2	8	8	0		A
Unknown	0	.	GRCh37	4	90362341	90362341	+	IGR	SNP	T	T	A	novel		H3122-AR	H3122	T	T																					12	10	2	8	8	0		A
Unknown	0	.	GRCh37	4	90773727	90773727	+	IGR	SNP	G	G	A	rs534425211		H3122-AR	H3122	G	G																					22	10	12	29	28	1		A
Unknown	0	.	GRCh37	4	90901244	90901244	+	IGR	SNP	A	A	T	novel		H3122-AR	H3122	A	A																					42	34	8	18	18	0		T
CCSER1	0	.	GRCh37	4	91711665	91711665	+	Intron	SNP	A	A	G	rs11097264		H3122-AR	H3122	A	A																c.2011-25248A>G			ENST00000509176		24	19	5	22	22	0	CCSER1,intron_variant,,ENST00000509176,NM_001145065.1;	G	ENSG00000184305	ENST00000509176	Transcript
CCSER1	0	.	GRCh37	4	91762635	91762635	+	Intron	SNP	A	A	G	rs62311117		H3122-AR	H3122	A	A																c.2094+25639A>G			ENST00000509176		16	13	3	18	18	0	CCSER1,intron_variant,,ENST00000509176,NM_001145065.1;	G	ENSG00000184305	ENST00000509176	Transcript
CCSER1	0	.	GRCh37	4	92196351	92196351	+	Intron	SNP	G	G	T	novel		H3122-AR	H3122	G	G																c.2217+189206G>T			ENST00000509176		25	18	7	15	15	0	CCSER1,intron_variant,,ENST00000509176,NM_001145065.1;	T	ENSG00000184305	ENST00000509176	Transcript
CCSER1	0	.	GRCh37	4	92335150	92335150	+	Intron	SNP	A	A	G	rs1018370309		H3122-AR	H3122	A	A																c.2218-184573A>G			ENST00000509176		40	23	17	26	26	0	CCSER1,intron_variant,,ENST00000509176,NM_001145065.1;	G	ENSG00000184305	ENST00000509176	Transcript
CCSER1	0	.	GRCh37	4	92486202	92486202	+	Intron	SNP	T	T	C	novel		H3122-AR	H3122	T	T																c.2218-33521T>C			ENST00000509176		12	10	2	11	11	0	CCSER1,intron_variant,,ENST00000509176,NM_001145065.1;	C	ENSG00000184305	ENST00000509176	Transcript
Unknown	0	.	GRCh37	4	92582990	92582990	+	IGR	SNP	G	G	A	rs1015172654		H3122-AR	H3122	G	G																					32	27	5	19	19	0		A
Unknown	0	.	GRCh37	4	92583003	92583003	+	IGR	SNP	T	T	C	novel		H3122-AR	H3122	T	T																					30	27	3	22	22	0		C
Unknown	0	.	GRCh37	4	92767233	92767233	+	IGR	SNP	A	A	G	novel		H3122-AR	H3122	A	A																					21	10	11	18	18	0		G
Unknown	0	.	GRCh37	4	92787624	92787624	+	IGR	SNP	G	G	C	novel		H3122-AR	H3122	G	G																					30	18	12	26	26	0		C
GRID2	0	.	GRCh37	4	93652686	93652686	+	Intron	SNP	A	A	G	rs183452894		H3122-AR	H3122	A	A																c.244+141249A>G			ENST00000282020		13	10	3	19	19	0	GRID2,intron_variant,,ENST00000282020,NM_001510.2;	G	ENSG00000152208	ENST00000282020	Transcript
GRID2	0	.	GRCh37	4	93954538	93954538	+	Intron	SNP	A	A	G	novel		H3122-AR	H3122	A	A																c.245-51608A>G			ENST00000282020		29	19	10	28	28	0	GRID2,intron_variant,,ENST00000282020,NM_001510.2;	G	ENSG00000152208	ENST00000282020	Transcript
GRID2	0	.	GRCh37	4	94413041	94413041	+	Intron	SNP	T	T	G	novel		H3122-AR	H3122	T	T																c.1997+1113T>G			ENST00000282020		19	11	8	16	16	0	GRID2,intron_variant,,ENST00000282020,NM_001510.2;	G	ENSG00000152208	ENST00000282020	Transcript
GRID2	0	.	GRCh37	4	94452677	94452677	+	Intron	SNP	G	G	T	novel		H3122-AR	H3122	G	G																c.2193+16115G>T			ENST00000282020		29	17	12	16	16	0	GRID2,intron_variant,,ENST00000282020,NM_001510.2;	T	ENSG00000152208	ENST00000282020	Transcript
GRID2	0	.	GRCh37	4	94479512	94479512	+	Intron	SNP	G	G	C	novel		H3122-AR	H3122	G	G																c.2193+42950G>C			ENST00000282020		17	12	5	11	11	0	GRID2,intron_variant,,ENST00000282020,NM_001510.2;	C	ENSG00000152208	ENST00000282020	Transcript
Unknown	0	.	GRCh37	4	94933063	94933063	+	IGR	SNP	C	C	A	novel		H3122-AR	H3122	C	C																					35	25	10	22	22	0		A
Unknown	0	.	GRCh37	4	94997938	94997938	+	IGR	SNP	T	T	C	novel		H3122-AR	H3122	T	T																					34	16	18	29	29	0		C
RP11-363G15.2	0	.	GRCh37	4	95121561	95121561	+	Intron	SNP	T	T	A	novel		H3122-AR	H3122	T	T																n.27+7120A>T			ENST00000501965		32	25	7	25	25	0	RP11-363G15.2,intron_variant,,ENST00000501965,;	A	ENSG00000246541	ENST00000501965	Transcript
BMPR1B	0	.	GRCh37	4	96008622	96008622	+	Intron	SNP	C	C	T	novel		H3122-AR	H3122	C	C																c.74-16937C>T			ENST00000440890		34	29	5	38	38	0	BMPR1B,intron_variant,,ENST00000440890,;	T	ENSG00000138696	ENST00000440890	Transcript
UNC5C	0	.	GRCh37	4	96177865	96177866	+	Intron	INS	-	-	TAAATATATATATATATATATATATATATATATATATATATG	novel		H3122-AR	H3122	-	-																c.595-6048_595-6047insCATATATATATATATATATATATATATATATATATATATTTA			ENST00000453304		22	15	7	14	14	0	UNC5C,intron_variant,,ENST00000453304,NM_003728.3;	TAAATATATATATATATATATATATATATATATATATATATG	ENSG00000182168	ENST00000453304	Transcript
Unknown	0	.	GRCh37	4	97009247	97009247	+	IGR	SNP	A	A	T	rs34431475		H3122-AR	H3122	A	A																					34	29	5	15	15	0		T
RP11-145G20.1	0	.	GRCh37	4	97260510	97260510	+	Intron	SNP	C	C	G	novel		H3122-AR	H3122	C	C																n.95-23501C>G			ENST00000513393		30	20	10	21	21	0	RP11-145G20.1,intron_variant,,ENST00000513393,;	G	ENSG00000248510	ENST00000513393	Transcript
RP11-145G20.1	0	.	GRCh37	4	97554263	97554263	+	Intron	SNP	A	A	C	rs4699529		H3122-AR	H3122	A	A																n.199+51318A>C			ENST00000522173		19	10	9	27	27	0	RP11-145G20.1,intron_variant,,ENST00000522173,;	C	ENSG00000248510	ENST00000522173	Transcript
STPG2	0	.	GRCh37	4	98189421	98189421	+	Intron	SNP	T	T	C	novel		H3122-AR	H3122	T	T																c.463-80437A>G			ENST00000522676		33	26	7	26	26	0	STPG2,intron_variant,,ENST00000522676,;	C	ENSG00000163116	ENST00000522676	Transcript
STPG2	0	.	GRCh37	4	98700335	98700335	+	Intron	SNP	A	A	C	novel		H3122-AR	H3122	A	A																c.1204+61589T>G			ENST00000295268		28	21	7	21	21	0	STPG2,intron_variant,,ENST00000295268,NM_174952.2;	C	ENSG00000163116	ENST00000295268	Transcript
Unknown	0	.	GRCh37	4	99144815	99144815	+	IGR	SNP	A	A	G	novel		H3122-AR	H3122	A	A																					27	16	11	25	25	0		G
Unknown	0	.	GRCh37	4	99758458	99758458	+	IGR	SNP	G	G	C	novel		H3122-AR	H3122	G	G																					12	7	5	14	14	0		C
RP11-696N14.1	0	.	GRCh37	4	100074514	100074514	+	Intron	SNP	T	T	C	novel		H3122-AR	H3122	T	T																n.680-1188T>C			ENST00000500358		29	21	8	20	20	0	RP11-696N14.1,intron_variant,,ENST00000500358,;	C	ENSG00000246090	ENST00000500358	Transcript
ADH1A	0	.	GRCh37	4	100214460	100214460	+	5'Flank	SNP	G	G	A	rs35743364		H3122-AR	H3122	G	G																			ENST00000209668		26	17	9	27	27	0	ADH1A,upstream_gene_variant,,ENST00000209668,NM_000667.3;	A	ENSG00000187758	ENST00000209668	Transcript
DDIT4L	0	.	GRCh37	4	101109675	101109675	+	Intron	SNP	C	C	G	novel		H3122-AR	H3122	C	C																c.92-351G>C			ENST00000273990		32	28	4	33	33	0	DDIT4L,intron_variant,,ENST00000273990,NM_145244.3;	G	ENSG00000145358	ENST00000273990	Transcript
RP11-499E18.1	0	.	GRCh37	4	103340503	103340503	+	Intron	SNP	C	C	A	novel		H3122-AR	H3122	C	C																n.286+351G>T			ENST00000502883		43	38	5	21	21	0	RP11-499E18.1,intron_variant,,ENST00000502883,;	A	ENSG00000248161	ENST00000502883	Transcript
RP11-499E18.1	0	.	GRCh37	4	103363723	103363723	+	Intron	SNP	G	G	T	novel		H3122-AR	H3122	G	G																n.80+7365C>A			ENST00000512915		31	18	13	24	24	0	RP11-499E18.1,intron_variant,,ENST00000512915,;	T	ENSG00000248161	ENST00000512915	Transcript
SLC9B1	0	.	GRCh37	4	103829459	103829459	+	Intron	SNP	T	T	C	rs779257712		H3122-AR	H3122	T	T																c.1087-1658A>G			ENST00000296422		29	24	5	16	16	0	SLC9B1,intron_variant,,ENST00000296422,NM_139173.3;	C	ENSG00000164037	ENST00000296422	Transcript
SLC9B1	0	.	GRCh37	4	103835396	103835396	+	Intron	SNP	G	G	T	rs59550147		H3122-AR	H3122	G	G																c.830-2702C>A			ENST00000296422		27	22	5	20	20	0	SLC9B1,intron_variant,,ENST00000296422,NM_139173.3;	T	ENSG00000164037	ENST00000296422	Transcript
SLC9B1	0	.	GRCh37	4	103847195	103847195	+	Intron	SNP	A	A	C	rs200803800		H3122-AR	H3122	A	A																c.829+6086T>G			ENST00000296422		34	26	8	22	22	0	SLC9B1,intron_variant,,ENST00000296422,NM_139173.3;	C	ENSG00000164037	ENST00000296422	Transcript
RP11-328K4.1	0	.	GRCh37	4	104279341	104279341	+	Intron	SNP	A	A	C	novel		H3122-AR	H3122	A	A																n.137-66871A>C			ENST00000513793		34	23	11	28	28	0	RP11-328K4.1,intron_variant,,ENST00000513793,;	C	ENSG00000248740	ENST00000513793	Transcript
Unknown	0	.	GRCh37	4	104440826	104440826	+	IGR	SNP	T	T	C	novel		H3122-AR	H3122	T	T																					17	8	9	19	19	0		C
TACR3	0	.	GRCh37	4	104579229	104579229	+	Intron	SNP	A	A	G	novel		H3122-AR	H3122	A	A																c.737+143T>C			ENST00000304883		21	14	7	26	26	0	TACR3,intron_variant,,ENST00000304883,NM_001059.2;	G	ENSG00000169836	ENST00000304883	Transcript
TACR3	0	.	GRCh37	4	104638090	104638090	+	Intron	SNP	C	C	A	novel		H3122-AR	H3122	C	C																c.548+2195G>T			ENST00000304883		20	12	8	28	28	0	TACR3,intron_variant,,ENST00000304883,NM_001059.2;	A	ENSG00000169836	ENST00000304883	Transcript
Unknown	0	.	GRCh37	4	104768940	104768940	+	IGR	SNP	G	G	T	novel		H3122-AR	H3122	G	G																					28	23	5	34	34	0		T
RP11-556I14.1	0	.	GRCh37	4	105952495	105952495	+	Intron	SNP	G	G	C	novel		H3122-AR	H3122	G	G																n.72-29889G>C			ENST00000506386		29	17	12	21	21	0	RP11-556I14.1,intron_variant,,ENST00000506386,;	C	ENSG00000248373	ENST00000506386	Transcript
TBCK	0	.	GRCh37	4	107121837	107121837	+	Intron	SNP	T	T	C	novel		H3122-AR	H3122	T	T																c.1861-5926A>G			ENST00000273980		30	23	7	16	16	0	TBCK,intron_variant,,ENST00000273980,;	C	ENSG00000145348	ENST00000273980	Transcript
Unknown	0	.	GRCh37	4	107463027	107463027	+	IGR	SNP	A	A	G	novel		H3122-AR	H3122	A	A																					19	13	6	12	12	0		G
DKK2	0	.	GRCh37	4	107855504	107855504	+	Intron	SNP	G	G	T	novel		H3122-AR	H3122	G	G																c.223-8398C>A			ENST00000285311		19	10	9	27	27	0	DKK2,intron_variant,,ENST00000285311,NM_014421.2;	T	ENSG00000155011	ENST00000285311	Transcript
Unknown	0	.	GRCh37	4	109199182	109199182	+	IGR	SNP	T	T	A	novel		H3122-AR	H3122	T	T																					28	25	3	28	28	0		A
Unknown	0	.	GRCh37	4	109611210	109611211	+	IGR	INS	-	-	TCTC	novel		H3122-AR	H3122	-	-																					18	14	4	12	12	0		TCTC
COL25A1	0	.	GRCh37	4	110220261	110220261	+	Intron	SNP	T	T	C	novel		H3122-AR	H3122	T	T																c.367+1478A>G			ENST00000399132		33	21	12	18	18	0	COL25A1,intron_variant,,ENST00000399132,NM_198721.2;	C	ENSG00000188517	ENST00000399132	Transcript
CCDC109B	0	.	GRCh37	4	110519419	110519419	+	Intron	SNP	T	T	G	novel		H3122-AR	H3122	T	T																c.99+37827T>G			ENST00000394650		19	14	5	18	18	0	CCDC109B,intron_variant,,ENST00000394650,NM_017918.4;	G	ENSG00000005059	ENST00000394650	Transcript
ENPEP	0	.	GRCh37	4	111310180	111310180	+	Intron	SNP	G	G	A	novel		H3122-AR	H3122	G	G																n.72+23220G>A			ENST00000510961		32	21	11	25	25	0	ENPEP,intron_variant,,ENST00000510961,;	A	ENSG00000138792	ENST00000510961	Transcript
Unknown	0	.	GRCh37	4	111505374	111505374	+	IGR	SNP	A	A	G	novel		H3122-AR	H3122	A	A																					22	15	7	25	25	0		G
Unknown	0	.	GRCh37	4	112161944	112161944	+	IGR	SNP	G	G	T	novel		H3122-AR	H3122	G	G																					30	24	6	25	25	0		T
Unknown	0	.	GRCh37	4	112357875	112357875	+	IGR	SNP	C	C	A	rs75477511		H3122-AR	H3122	C	C																					29	21	8	21	21	0		A
Unknown	0	.	GRCh37	4	112392719	112392719	+	IGR	SNP	T	T	C	novel		H3122-AR	H3122	T	T																					20	12	8	20	20	0		C
Unknown	0	.	GRCh37	4	112658146	112658146	+	IGR	SNP	A	A	C	novel		H3122-AR	H3122	A	A																					31	25	6	27	27	0		C
RP11-269F21.3	0	.	GRCh37	4	112798355	112798355	+	Intron	SNP	G	G	T	novel		H3122-AR	H3122	G	G																n.135-48149C>A			ENST00000511219		28	19	9	23	23	0	RP11-269F21.3,intron_variant,,ENST00000511219,;	T	ENSG00000249815	ENST00000511219	Transcript
Unknown	0	.	GRCh37	4	114790785	114790785	+	IGR	SNP	G	G	A	novel		H3122-AR	H3122	G	G																					35	30	5	22	22	0		A
ARSJ	0	.	GRCh37	4	114845271	114845271	+	Intron	SNP	A	A	T	novel		H3122-AR	H3122	A	A																c.399-20440T>A			ENST00000315366		13	11	2	8	8	0	ARSJ,intron_variant,,ENST00000315366,NM_024590.3;	T	ENSG00000180801	ENST00000315366	Transcript
Unknown	0	.	GRCh37	4	116526248	116526248	+	IGR	SNP	G	G	A	novel		H3122-AR	H3122	G	G																					29	20	9	14	14	0		A
Unknown	0	.	GRCh37	4	116739046	116739046	+	IGR	SNP	G	G	T	novel		H3122-AR	H3122	G	G																					29	20	9	26	26	0		T
Unknown	0	.	GRCh37	4	117251062	117251062	+	IGR	SNP	T	T	G	novel		H3122-AR	H3122	T	T																					29	20	9	24	24	0		G
Unknown	0	.	GRCh37	4	117333168	117333168	+	IGR	SNP	G	G	C	novel		H3122-AR	H3122	G	G																					25	18	7	14	14	0		C
CUL4AP1	0	.	GRCh37	4	117354022	117354022	+	5'Flank	SNP	T	T	A	novel		H3122-AR	H3122	T	T																			ENST00000514750		17	11	6	16	16	0	CUL4AP1,upstream_gene_variant,,ENST00000514750,;	A	ENSG00000248139	ENST00000514750	Transcript
Unknown	0	.	GRCh37	4	117366082	117366082	+	IGR	SNP	G	G	T	novel		H3122-AR	H3122	G	G																					21	13	8	28	28	0		T
Unknown	0	.	GRCh37	4	117881984	117881984	+	IGR	SNP	T	T	A	novel		H3122-AR	H3122	T	T																					20	14	6	22	22	0		A
NDST3	0	.	GRCh37	4	119050154	119050154	+	Intron	SNP	G	G	T	novel		H3122-AR	H3122	G	G																c.1225-9055G>T			ENST00000296499		32	23	9	10	10	0	NDST3,intron_variant,,ENST00000296499,NM_004784.2;	T	ENSG00000164100	ENST00000296499	Transcript
Unknown	0	.	GRCh37	4	119286396	119286396	+	IGR	SNP	G	G	T	novel		H3122-AR	H3122	G	G																					43	40	3	24	24	0		T
CEP170P1	0	.	GRCh37	4	119416892	119416892	+	Intron	SNP	C	C	A	novel		H3122-AR	H3122	C	C																n.1371+1892C>A			ENST00000502249		30	24	6	25	25	0	CEP170P1,intron_variant,,ENST00000502249,;	A	ENSG00000154608	ENST00000502249	Transcript
RP11-384K6.6	0	.	GRCh37	4	119529757	119529757	+	Intron	SNP	C	C	G	rs372277767		H3122-AR	H3122	C	C																n.603-56C>G			ENST00000567913		26	21	5	14	14	0	RP11-384K6.6,intron_variant,,ENST00000567913,;	G	ENSG00000260404	ENST00000567913	Transcript
Unknown	0	.	GRCh37	4	119591772	119591772	+	IGR	SNP	C	C	T	novel		H3122-AR	H3122	C	C																					26	18	8	8	8	0		T
Unknown	0	.	GRCh37	4	120042200	120042200	+	IGR	SNP	C	C	G	novel		H3122-AR	H3122	C	C																					20	13	7	17	17	0		G
RP11-455G16.1	0	.	GRCh37	4	120124142	120124142	+	Intron	SNP	T	T	G	novel		H3122-AR	H3122	T	T																c.172-7146A>C			ENST00000503243		17	14	3	14	14	0	RP11-455G16.1,intron_variant,,ENST00000503243,;	G	ENSG00000178636	ENST00000503243	Transcript
RP11-679C8.2	0	.	GRCh37	4	121175301	121175301	+	Intron	SNP	C	C	A	novel		H3122-AR	H3122	C	C																n.139-74387C>A			ENST00000508362		18	13	5	14	14	0	RP11-679C8.2,intron_variant,,ENST00000508362,;	A	ENSG00000250938	ENST00000508362	Transcript
Unknown	0	.	GRCh37	4	121501014	121501015	+	IGR	INS	-	-	A	novel		H3122-AR	H3122	-	-																					25	19	6	24	24	0		A
RP11-501E14.1	0	.	GRCh37	4	121568539	121568539	+	Intron	SNP	C	C	A	rs865811148		H3122-AR	H3122	C	C																n.263-3123C>A			ENST00000506100		17	12	5	19	19	0	RP11-501E14.1,intron_variant,,ENST00000506100,;	A	ENSG00000249409	ENST00000506100	Transcript
RP11-501E14.1	0	.	GRCh37	4	121568972	121568972	+	Intron	SNP	A	A	G	rs7662875		H3122-AR	H3122	A	A																n.263-2690A>G			ENST00000506100		22	19	3	16	16	0	RP11-501E14.1,intron_variant,,ENST00000506100,;	G	ENSG00000249409	ENST00000506100	Transcript
RP11-501E14.1	0	.	GRCh37	4	121569008	121569008	+	Intron	SNP	T	T	C	rs867320890		H3122-AR	H3122	T	T																n.263-2654T>C			ENST00000506100		20	16	4	15	15	0	RP11-501E14.1,intron_variant,,ENST00000506100,;	C	ENSG00000249409	ENST00000506100	Transcript
PRDM5	0	.	GRCh37	4	121811881	121811881	+	Intron	SNP	T	T	G	novel		H3122-AR	H3122	T	T																c.177+16748A>C			ENST00000264808		28	21	7	26	26	0	PRDM5,intron_variant,,ENST00000264808,NM_018699.2;	G	ENSG00000138738	ENST00000264808	Transcript
TNIP3	0	.	GRCh37	4	122087637	122087637	+	Intron	SNP	T	T	C	novel		H3122-AR	H3122	T	T																c.211-2336A>G			ENST00000509841		26	17	9	35	35	0	TNIP3,intron_variant,,ENST00000509841,NM_001244764.1;	C	ENSG00000050730	ENST00000509841	Transcript
TNIP3	0	.	GRCh37	4	122146245	122146245	+	Intron	SNP	C	C	A	novel		H3122-AR	H3122	C	C																c.3+2295G>T			ENST00000509841		31	20	11	25	25	0	TNIP3,intron_variant,,ENST00000509841,NM_001244764.1;	A	ENSG00000050730	ENST00000509841	Transcript
Unknown	0	.	GRCh37	4	122240908	122240908	+	IGR	SNP	C	C	A	novel		H3122-AR	H3122	C	C																					23	13	10	18	18	0		A
QRFPR	0	.	GRCh37	4	122257074	122257082	+	Intron	DEL	AAGGGATAA	AAGGGATAA	-	novel		H3122-AR	H3122	AAGGGATAA	AAGGGATAA																c.561+880_561+888del			ENST00000394427		21	15	6	27	27	0	QRFPR,intron_variant,,ENST00000394427,NM_198179.2;	-	ENSG00000186867	ENST00000394427	Transcript
TMEM155	0	.	GRCh37	4	122679372	122679372	+	3'Flank	SNP	C	C	A	novel		H3122-AR	H3122	C	C																			ENST00000337677		26	17	9	21	21	0	TMEM155,downstream_gene_variant,,ENST00000337677,NM_152399.2;	A	ENSG00000164112	ENST00000337677	Transcript
Unknown	0	.	GRCh37	4	122980858	122980858	+	IGR	SNP	A	A	C	novel		H3122-AR	H3122	A	A																					23	17	6	21	21	0		C
Unknown	0	.	GRCh37	4	123014697	123014697	+	IGR	SNP	G	G	A	novel		H3122-AR	H3122	G	G																					23	15	8	18	18	0		A
KIAA1109	0	.	GRCh37	4	123158323	123158324	+	Intron	INS	-	-	T	rs200871787		H3122-AR	H3122	-	-																c.3575-917dup			ENST00000264501		36	26	10	26	25	1	KIAA1109,intron_variant,,ENST00000264501,;	T	ENSG00000138688	ENST00000264501	Transcript
IL21-AS1	0	.	GRCh37	4	123555430	123555430	+	Intron	SNP	G	G	A	novel		H3122-AR	H3122	G	G																n.2797+5279G>A			ENST00000417927		23	20	3	21	21	0	IL21-AS1,intron_variant,,ENST00000417927,;	A	ENSG00000227145	ENST00000417927	Transcript
SPATA5	0	.	GRCh37	4	123956557	123956557	+	Intron	SNP	G	G	T	novel		H3122-AR	H3122	G	G																c.2079+7007G>T			ENST00000274008		30	20	10	25	25	0	SPATA5,intron_variant,,ENST00000274008,NM_145207.2;	T	ENSG00000145375	ENST00000274008	Transcript
SPATA5	0	.	GRCh37	4	124152434	124152434	+	Intron	SNP	A	A	T	novel		H3122-AR	H3122	A	A																c.2341-24737A>T			ENST00000274008		31	19	12	30	30	0	SPATA5,intron_variant,,ENST00000274008,NM_145207.2;	T	ENSG00000145375	ENST00000274008	Transcript
Unknown	0	.	GRCh37	4	125668875	125668875	+	IGR	SNP	C	C	A	novel		H3122-AR	H3122	C	C																					46	30	16	25	25	0		A
Unknown	0	.	GRCh37	4	126014423	126014423	+	IGR	SNP	A	A	G	novel		H3122-AR	H3122	A	A																					28	18	10	15	15	0		G
FAT4	0	.	GRCh37	4	126352454	126352454	+	Intron	SNP	C	C	A	novel		H3122-AR	H3122	C	C																c.7019-2946C>A			ENST00000394329		27	19	8	27	27	0	FAT4,intron_variant,,ENST00000394329,NM_024582.4;	A	ENSG00000196159	ENST00000394329	Transcript
FAT4	0	.	GRCh37	4	126371878	126371878	+	Missense_Mutation	SNP	C	C	A	novel		H3122-AR	H3122	C	C																c.9707C>A	p.Ser3236Tyr	p.S3236Y	ENST00000394329	45552	38	29	9	22	22	0	FAT4,missense_variant,p.Ser3236Tyr,ENST00000394329,NM_024582.4;	A	ENSG00000196159	ENST00000394329	Transcript
Unknown	0	.	GRCh37	4	127020190	127020190	+	IGR	SNP	T	T	A	novel		H3122-AR	H3122	T	T																					26	23	3	14	14	0		A
ENSR00000311968	0	.	GRCh37	4	127525798	127525798	+	IGR	SNP	C	C	T	novel		H3122-AR	H3122	C	C																			ENSR00000311968		27	15	12	23	23	0	,regulatory_region_variant,,ENSR00000311968,;	T		ENSR00000311968	RegulatoryFeature
Unknown	0	.	GRCh37	4	127600836	127600836	+	IGR	SNP	A	A	C	novel		H3122-AR	H3122	A	A																					31	21	10	22	22	0		C
Unknown	0	.	GRCh37	4	127873955	127873955	+	IGR	SNP	C	C	A	novel		H3122-AR	H3122	C	C																					30	22	8	28	28	0		A
Unknown	0	.	GRCh37	4	128975610	128975610	+	IGR	SNP	G	G	T	novel		H3122-AR	H3122	G	G																					21	16	5	13	13	0		T
RP11-130C6.1	0	.	GRCh37	4	129471614	129471614	+	3'Flank	SNP	C	C	A	novel		H3122-AR	H3122	C	C																			ENST00000608228		30	19	11	28	28	0	RP11-130C6.1,downstream_gene_variant,,ENST00000608228,;	A	ENSG00000273077	ENST00000608228	Transcript
Unknown	0	.	GRCh37	4	129548960	129548960	+	IGR	SNP	C	C	T	novel		H3122-AR	H3122	C	C																					31	24	7	24	24	0		T
Unknown	0	.	GRCh37	4	130610110	130610110	+	IGR	SNP	G	G	C	novel		H3122-AR	H3122	G	G																					24	15	9	38	37	1		C
RP11-422J15.1	0	.	GRCh37	4	130706514	130706515	+	Intron	DNP	CT	CT	AA	novel		H3122-AR	H3122	CT	CT																n.119+5260_119+5261delinsAA			ENST00000513875		29	20	9	24	24	0	RP11-422J15.1,intron_variant,,ENST00000513875,;	AA	ENSG00000249618	ENST00000513875	Transcript
Unknown	0	.	GRCh37	4	132118345	132118345	+	IGR	SNP	G	G	A	novel		H3122-AR	H3122	G	G																					10	7	3	17	17	0		A
RP11-614F17.2	0	.	GRCh37	4	132695811	132695811	+	RNA	SNP	G	G	C	novel		H3122-AR	H3122	G	G																n.300G>C			ENST00000514222	45354	21	15	6	21	21	0	RP11-614F17.2,non_coding_transcript_exon_variant,,ENST00000514222,;	C	ENSG00000251676	ENST00000514222	Transcript
Unknown	0	.	GRCh37	4	132726996	132726996	+	IGR	SNP	T	T	C	rs111782670		H3122-AR	H3122	T	T																					41	38	3	15	15	0		C
RP11-745L13.2	0	.	GRCh37	4	132855660	132855660	+	Intron	SNP	G	G	T	rs164378		H3122-AR	H3122	G	G																n.31-857C>A			ENST00000510592		33	21	12	22	22	0	RP11-745L13.2,intron_variant,,ENST00000510592,;	T	ENSG00000251555	ENST00000510592	Transcript
RP11-745L13.2	0	.	GRCh37	4	132888467	132888471	+	Intron	DEL	TTCTT	TTCTT	-	rs373943451		H3122-AR	H3122	TTCTT	TTCTT																n.30+8607_30+8611del			ENST00000510592		37	32	5	33	33	0	RP11-745L13.2,intron_variant,,ENST00000510592,;	-	ENSG00000251555	ENST00000510592	Transcript
RP11-745L13.2	0	.	GRCh37	4	132888656	132888656	+	Intron	SNP	C	C	T	novel		H3122-AR	H3122	C	C																n.30+8422G>A			ENST00000510592		29	23	6	29	29	0	RP11-745L13.2,intron_variant,,ENST00000510592,;	T	ENSG00000251555	ENST00000510592	Transcript
RP11-789C2.1	0	.	GRCh37	4	133013675	133013675	+	Intron	SNP	C	C	A	novel		H3122-AR	H3122	C	C																n.181+31331G>T			ENST00000420721		40	27	13	25	25	0	RP11-789C2.1,intron_variant,,ENST00000420721,;	A	ENSG00000251598	ENST00000420721	Transcript
Unknown	0	.	GRCh37	4	133106739	133106739	+	IGR	SNP	T	T	G	rs74773624		H3122-AR	H3122	T	T																					22	14	8	18	18	0		G
Unknown	0	.	GRCh37	4	133327795	133327795	+	IGR	SNP	C	C	T	novel		H3122-AR	H3122	C	C																					35	31	4	37	37	0		T
Unknown	0	.	GRCh37	4	133477674	133477674	+	IGR	SNP	G	G	C	novel		H3122-AR	H3122	G	G																					41	37	4	22	22	0		C
RP11-149A7.2	0	.	GRCh37	4	133555952	133555952	+	Intron	SNP	G	G	A	rs199946484		H3122-AR	H3122	G	G																n.189-9911G>A			ENST00000513270		25	20	5	19	19	0	RP11-149A7.2,intron_variant,,ENST00000513270,;	A	ENSG00000251398	ENST00000513270	Transcript
RP11-404I7.2	0	.	GRCh37	4	133756951	133756952	+	3'Flank	INS	-	-	TGGAA	novel		H3122-AR	H3122	-	-																			ENST00000509628		26	15	11	21	21	0	RP11-404I7.2,downstream_gene_variant,,ENST00000509628,;	TGGAA	ENSG00000251488	ENST00000509628	Transcript
RP11-404I7.2	0	.	GRCh37	4	133756955	133756956	+	3'Flank	INS	-	-	AGG	novel		H3122-AR	H3122	-	-																			ENST00000509628		26	15	11	21	21	0	RP11-404I7.2,downstream_gene_variant,,ENST00000509628,;	AGG	ENSG00000251488	ENST00000509628	Transcript
RP11-404I7.2	0	.	GRCh37	4	133879767	133879767	+	Intron	SNP	A	A	C	novel		H3122-AR	H3122	A	A																n.32+23034T>G			ENST00000509628		23	19	4	15	15	0	RP11-404I7.2,intron_variant,,ENST00000509628,;	C	ENSG00000251488	ENST00000509628	Transcript
Unknown	0	.	GRCh37	4	134302487	134302487	+	IGR	SNP	T	T	G	novel		H3122-AR	H3122	T	T																					29	24	5	26	26	0		G
Unknown	0	.	GRCh37	4	135437403	135437403	+	IGR	SNP	T	T	A	novel		H3122-AR	H3122	T	T																					18	13	5	16	16	0		A
Unknown	0	.	GRCh37	4	135766643	135766643	+	IGR	SNP	T	T	C	novel		H3122-AR	H3122	T	T																					22	16	6	27	27	0		C
Unknown	0	.	GRCh37	4	136091603	136091603	+	IGR	SNP	T	T	G	novel		H3122-AR	H3122	T	T																					15	12	3	21	21	0		G
Unknown	0	.	GRCh37	4	136193716	136193716	+	IGR	SNP	G	G	C	novel		H3122-AR	H3122	G	G																					31	18	13	20	19	1		C
Unknown	0	.	GRCh37	4	136270722	136270722	+	IGR	SNP	G	G	T	rs116179842		H3122-AR	H3122	G	G																					32	25	7	16	16	0		T
Unknown	0	.	GRCh37	4	136369299	136369299	+	IGR	SNP	C	C	A	novel		H3122-AR	H3122	C	C																					22	19	3	23	23	0		A
Unknown	0	.	GRCh37	4	137010824	137010824	+	IGR	SNP	G	G	T	novel		H3122-AR	H3122	G	G																					17	13	4	21	21	0		T
RP11-775H9.2	0	.	GRCh37	4	137198528	137198528	+	Intron	SNP	G	G	C	rs182897421		H3122-AR	H3122	G	G																n.237+3685C>G			ENST00000513332		23	16	7	12	12	0	RP11-775H9.2,intron_variant,,ENST00000513332,;	C	ENSG00000251567	ENST00000513332	Transcript
Unknown	0	.	GRCh37	4	138172111	138172111	+	IGR	SNP	G	G	A	novel		H3122-AR	H3122	G	G																					21	13	8	16	16	0		A
LINC00499	0	.	GRCh37	4	139319361	139319361	+	Intron	SNP	C	C	A	novel		H3122-AR	H3122	C	C																n.486-25841C>A			ENST00000510736		25	19	6	14	14	0	LINC00499,intron_variant,,ENST00000510736,;	A	ENSG00000251372	ENST00000510736	Transcript
Unknown	0	.	GRCh37	4	139496492	139496492	+	IGR	SNP	G	G	A	novel		H3122-AR	H3122	G	G																					27	22	5	21	21	0		A
SETD7	0	.	GRCh37	4	140509455	140509455	+	Intron	SNP	A	A	T	rs28376549		H3122-AR	H3122	A	A																c.16+16100T>A			ENST00000608795		23	17	6	11	11	0	SETD7,intron_variant,,ENST00000608795,;	T	ENSG00000145391	ENST00000608795	Transcript
Unknown	0	.	GRCh37	4	141115475	141115475	+	IGR	SNP	A	A	G	novel		H3122-AR	H3122	A	A																					17	11	6	9	9	0		G
RNF150	0	.	GRCh37	4	141802156	141802156	+	Intron	SNP	C	C	G	novel		H3122-AR	H3122	C	C																c.1199-12623G>C			ENST00000515673		26	18	8	12	12	0	RNF150,intron_variant,,ENST00000515673,;	G	ENSG00000170153	ENST00000515673	Transcript
INPP4B	0	.	GRCh37	4	142962619	142962619	+	Intron	SNP	A	A	C	novel		H3122-AR	H3122	A	A																c.2643-12552T>G			ENST00000513000		33	25	8	35	35	0	INPP4B,intron_variant,,ENST00000513000,NM_003866.2;	C	ENSG00000109452	ENST00000513000	Transcript
INPP4B	0	.	GRCh37	4	143189043	143189044	+	Intron	INS	-	-	A	novel		H3122-AR	H3122	-	-																c.615+2772dup			ENST00000513000		23	13	10	16	16	0	INPP4B,intron_variant,,ENST00000513000,NM_003866.2;	A	ENSG00000109452	ENST00000513000	Transcript
Unknown	0	.	GRCh37	4	143830873	143830873	+	IGR	SNP	T	T	G	novel		H3122-AR	H3122	T	T																					31	17	14	29	29	0		G
RP13-578N3.3	0	.	GRCh37	4	144761502	144761502	+	Intron	SNP	C	C	A	novel		H3122-AR	H3122	C	C																n.291+7734C>A			ENST00000499587		39	33	6	21	21	0	RP13-578N3.3,intron_variant,,ENST00000499587,;	A	ENSG00000246448	ENST00000499587	Transcript
RP13-578N3.3	0	.	GRCh37	4	144771014	144771014	+	Intron	SNP	C	C	A	novel		H3122-AR	H3122	C	C																n.292-9155C>A			ENST00000499587		34	24	10	28	28	0	RP13-578N3.3,intron_variant,,ENST00000499587,;	A	ENSG00000246448	ENST00000499587	Transcript
Unknown	0	.	GRCh37	4	145362384	145362384	+	IGR	SNP	T	T	A	novel		H3122-AR	H3122	T	T																					15	10	5	10	10	0		A
RP11-361D14.2	0	.	GRCh37	4	145429070	145429070	+	RNA	SNP	C	C	A	novel		H3122-AR	H3122	C	C																n.2019C>A			ENST00000568324	45292	34	22	12	28	28	0	RP11-361D14.2,non_coding_transcript_exon_variant,,ENST00000568324,;	A	ENSG00000261129	ENST00000568324	Transcript
KRT18P51	0	.	GRCh37	4	145491383	145491383	+	5'Flank	SNP	C	C	A	novel		H3122-AR	H3122	C	C																			ENST00000504966		35	23	12	18	18	0	KRT18P51,upstream_gene_variant,,ENST00000504966,;	A	ENSG00000250504	ENST00000504966	Transcript
Unknown	0	.	GRCh37	4	145727698	145727698	+	IGR	SNP	C	C	A	rs369063225		H3122-AR	H3122	C	C																					37	27	10	25	25	0		A
Unknown	0	.	GRCh37	4	146306283	146306283	+	IGR	SNP	G	G	C	novel		H3122-AR	H3122	G	G																					21	12	9	8	8	0		C
Unknown	0	.	GRCh37	4	146915989	146915989	+	IGR	SNP	G	G	A	rs2114475		H3122-AR	H3122	G	G																					32	22	10	21	21	0		A
Unknown	0	.	GRCh37	4	146938021	146938021	+	IGR	SNP	G	G	C	rs866466016		H3122-AR	H3122	G	G																					26	21	5	17	17	0		C
RP11-203B7.1	0	.	GRCh37	4	147014926	147014926	+	Intron	SNP	G	G	A	novel		H3122-AR	H3122	G	G																n.220+31C>T			ENST00000503593		34	17	17	16	16	0	RP11-203B7.1,intron_variant,,ENST00000503593,;	A	ENSG00000251024	ENST00000503593	Transcript
Unknown	0	.	GRCh37	4	147155708	147155708	+	IGR	SNP	C	C	T	novel		H3122-AR	H3122	C	C																					26	14	12	23	23	0		T
SLC10A7	0	.	GRCh37	4	147183588	147183588	+	Intron	SNP	A	A	C	novel		H3122-AR	H3122	A	A																c.848-3599T>G			ENST00000335472		28	24	4	32	32	0	SLC10A7,intron_variant,,ENST00000335472,NM_001029998.3;	C	ENSG00000120519	ENST00000335472	Transcript
PRMT10	0	.	GRCh37	4	148580582	148580582	+	Intron	SNP	T	T	A	novel		H3122-AR	H3122	T	T																c.1146+1415A>T			ENST00000322396		19	14	5	15	15	0	PRMT10,intron_variant,,ENST00000322396,NM_138364.2;	A	ENSG00000164169	ENST00000322396	Transcript
ARHGAP10	0	.	GRCh37	4	148648575	148648575	+	5'Flank	SNP	T	T	C	novel		H3122-AR	H3122	T	T																			ENST00000336498		32	23	9	27	27	0	ARHGAP10,upstream_gene_variant,,ENST00000336498,NM_024605.3;	C	ENSG00000071205	ENST00000336498	Transcript
RP11-563M4.1	0	.	GRCh37	4	149954709	149954709	+	Intron	SNP	T	T	C	novel		H3122-AR	H3122	T	T																n.162-2247A>G			ENST00000507849		25	18	7	29	29	0	RP11-563M4.1,intron_variant,,ENST00000507849,;	C	ENSG00000249752	ENST00000507849	Transcript
Unknown	0	.	GRCh37	4	150052947	150052947	+	IGR	SNP	G	G	T	novel		H3122-AR	H3122	G	G																					33	23	10	22	22	0		T
Unknown	0	.	GRCh37	4	150253677	150253677	+	IGR	SNP	C	C	A	novel		H3122-AR	H3122	C	C																					37	27	10	14	14	0		A
RP11-526A4.1	0	.	GRCh37	4	150520275	150520275	+	Intron	SNP	G	G	A	novel		H3122-AR	H3122	G	G																n.1114-11126C>T			ENST00000511993		32	21	11	15	15	0	RP11-526A4.1,intron_variant,,ENST00000511993,;	A	ENSG00000234828	ENST00000511993	Transcript
RP11-526A4.1	0	.	GRCh37	4	150803757	150803758	+	Intron	INS	-	-	TATATATATA	novel		H3122-AR	H3122	-	-																n.100+13519_100+13528dup			ENST00000508106		14	10	4	13	13	0	RP11-526A4.1,intron_variant,,ENST00000508106,;	TATATATATA	ENSG00000234828	ENST00000508106	Transcript
Unknown	0	.	GRCh37	4	150949836	150949836	+	IGR	SNP	T	T	A	rs550108463		H3122-AR	H3122	T	T																					10	8	2	8	8	0		A
Unknown	0	.	GRCh37	4	150949843	150949843	+	IGR	SNP	T	T	A	novel		H3122-AR	H3122	T	T																					11	9	2	8	8	0		A
LRBA	0	.	GRCh37	4	151194205	151194205	+	Intron	SNP	G	G	T	novel		H3122-AR	H3122	G	G																c.8501+4800C>A			ENST00000357115		38	32	6	19	19	0	LRBA,intron_variant,,ENST00000357115,NM_006726.4;	T	ENSG00000198589	ENST00000357115	Transcript
LRBA	0	.	GRCh37	4	151723308	151723308	+	Intron	SNP	G	G	A	novel		H3122-AR	H3122	G	G																c.5519-4014C>T			ENST00000357115		34	26	8	16	16	0	LRBA,intron_variant,,ENST00000357115,NM_006726.4;	A	ENSG00000198589	ENST00000357115	Transcript
PET112	0	.	GRCh37	4	152648944	152648944	+	Intron	SNP	C	C	A	novel		H3122-AR	H3122	C	C																c.328-8254G>T			ENST00000263985		29	25	4	30	30	0	PET112,intron_variant,,ENST00000263985,NM_004564.2;	A	ENSG00000059691	ENST00000263985	Transcript
Unknown	0	.	GRCh37	4	152794754	152794766	+	IGR	DEL	CCTCCTTTATTCA	CCTCCTTTATTCA	-	rs138987246		H3122-AR	H3122	CCTCCTTTATTCA	CCTCCTTTATTCA																					32	26	6	17	17	0		-
Unknown	0	.	GRCh37	4	153115801	153115801	+	IGR	SNP	G	G	T	novel		H3122-AR	H3122	G	G																					30	21	9	28	28	0		T
FBXW7	0	.	GRCh37	4	153376946	153376946	+	Intron	SNP	C	C	A	novel		H3122-AR	H3122	C	C																c.-69-43922G>T			ENST00000281708		24	16	8	20	20	0	FBXW7,intron_variant,,ENST00000281708,NM_033632.3;	A	ENSG00000109670	ENST00000281708	Transcript
MND1	0	.	GRCh37	4	154325928	154325928	+	Intron	SNP	G	G	T	novel		H3122-AR	H3122	G	G																c.467-4195G>T			ENST00000240488		25	18	7	26	26	0	MND1,intron_variant,,ENST00000240488,NM_032117.3,NM_001253861.1;	T	ENSG00000121211	ENST00000240488	Transcript
Unknown	0	.	GRCh37	4	155046752	155046752	+	IGR	SNP	A	A	G	novel		H3122-AR	H3122	A	A																					26	15	11	30	30	0		G
DCHS2	0	.	GRCh37	4	155199625	155199625	+	Intron	SNP	A	A	G	novel		H3122-AR	H3122	A	A																c.5099-8460T>C			ENST00000357232		29	19	10	13	13	0	DCHS2,intron_variant,,ENST00000357232,NM_017639.3;	G	ENSG00000197410	ENST00000357232	Transcript
DCHS2	0	.	GRCh37	4	155309573	155309573	+	Intron	SNP	G	G	T	novel		H3122-AR	H3122	G	G																c.134+2743C>A			ENST00000357232		23	11	12	13	13	0	DCHS2,intron_variant,,ENST00000357232,NM_017639.3;	T	ENSG00000197410	ENST00000357232	Transcript
Unknown	0	.	GRCh37	4	156362287	156362287	+	IGR	SNP	G	G	A	rs4691633		H3122-AR	H3122	G	G																					18	13	5	22	22	0		A
Unknown	0	.	GRCh37	4	156535415	156535415	+	IGR	SNP	T	T	C	novel		H3122-AR	H3122	T	T																					25	16	9	14	14	0		C
Unknown	0	.	GRCh37	4	157015930	157015930	+	IGR	SNP	A	A	C	novel		H3122-AR	H3122	A	A																					24	17	7	11	11	0		C
Unknown	0	.	GRCh37	4	157097188	157097188	+	IGR	SNP	C	C	T	novel		H3122-AR	H3122	C	C																					29	21	8	26	26	0		T
Unknown	0	.	GRCh37	4	157954523	157954523	+	IGR	SNP	T	T	G	novel		H3122-AR	H3122	T	T																					11	8	3	10	10	0		G
GLRB	0	.	GRCh37	4	158042318	158042318	+	Intron	SNP	A	A	G	novel		H3122-AR	H3122	A	A																c.229+504A>G			ENST00000264428		22	19	3	31	31	0	GLRB,intron_variant,,ENST00000264428,NM_000824.4;	G	ENSG00000109738	ENST00000264428	Transcript
GRIA2	0	.	GRCh37	4	158196450	158196450	+	Intron	SNP	T	T	G	novel		H3122-AR	H3122	T	T																c.230-28254T>G			ENST00000296526		47	35	12	26	26	0	GRIA2,intron_variant,,ENST00000296526,NM_000826.3;	G	ENSG00000120251	ENST00000296526	Transcript
Unknown	0	.	GRCh37	4	158393952	158393952	+	IGR	SNP	C	C	A	novel		H3122-AR	H3122	C	C																					21	14	7	18	18	0		A
RP11-364P22.2	0	.	GRCh37	4	158564145	158564145	+	Intron	SNP	T	T	C	rs1387998		H3122-AR	H3122	T	T																n.438+4869T>C			ENST00000507296		24	18	6	24	24	0	RP11-364P22.2,intron_variant,,ENST00000507296,;	C	ENSG00000249275	ENST00000507296	Transcript
Unknown	0	.	GRCh37	4	158701655	158701655	+	IGR	SNP	A	A	G	novel		H3122-AR	H3122	A	A																					39	30	9	22	22	0		G
RNU4-79P	0	.	GRCh37	4	159313562	159313562	+	5'Flank	SNP	G	G	T	novel		H3122-AR	H3122	G	G																			ENST00000362764		15	11	4	13	13	0	RNU4-79P,upstream_gene_variant,,ENST00000362764,;	T	ENSG00000199634	ENST00000362764	Transcript
C4orf45	0	.	GRCh37	4	159932652	159932653	+	Intron	DNP	CA	CA	AG	novel		H3122-AR	H3122	CA	CA																c.64+23532_64+23533delinsCT			ENST00000434826		32	23	9	36	36	0	C4orf45,intron_variant,,ENST00000434826,NM_152543.2;	AG	ENSG00000164123	ENST00000434826	Transcript
Unknown	0	.	GRCh37	4	161547846	161547846	+	IGR	SNP	G	G	C	novel		H3122-AR	H3122	G	G																					24	20	4	28	27	1		C
Unknown	0	.	GRCh37	4	161658900	161658900	+	IGR	SNP	G	G	A	novel		H3122-AR	H3122	G	G																					28	17	11	21	21	0		A
FSTL5	0	.	GRCh37	4	162385726	162385726	+	Intron	SNP	G	G	C	novel		H3122-AR	H3122	G	G																c.1609-5255C>G			ENST00000306100		21	18	3	17	17	0	FSTL5,intron_variant,,ENST00000306100,NM_001128427.2,NM_020116.4;	C	ENSG00000168843	ENST00000306100	Transcript
FSTL5	0	.	GRCh37	4	162846605	162846605	+	Intron	SNP	A	A	G	novel		H3122-AR	H3122	A	A																c.161-4801T>C			ENST00000306100		29	23	6	20	20	0	FSTL5,intron_variant,,ENST00000306100,NM_001128427.2,NM_020116.4;	G	ENSG00000168843	ENST00000306100	Transcript
Unknown	0	.	GRCh37	4	163491985	163491985	+	IGR	SNP	C	C	T	rs4691856		H3122-AR	H3122	C	C																					37	28	9	22	22	0		T
2024-03-01	0	.	GRCh37	4	164573920	164573920	+	Intron	SNP	T	T	C	novel		H3122-AR	H3122	T	T																c.163-39375A>G			ENST00000503008		23	14	9	29	29	0	MARCH1,intron_variant,,ENST00000503008,NM_001166373.1;	C	ENSG00000145416	ENST00000503008	Transcript
2024-03-01	0	.	GRCh37	4	164962631	164962631	+	Intron	SNP	T	T	C	novel		H3122-AR	H3122	T	T																c.-39+70109A>G			ENST00000503008		37	24	13	14	14	0	MARCH1,intron_variant,,ENST00000503008,NM_001166373.1;	C	ENSG00000145416	ENST00000503008	Transcript
2024-03-01	0	.	GRCh37	4	165005354	165005354	+	Intron	SNP	C	C	G	novel		H3122-AR	H3122	C	C																c.-39+27386G>C			ENST00000503008		23	18	5	18	18	0	MARCH1,intron_variant,,ENST00000503008,NM_001166373.1;	G	ENSG00000145416	ENST00000503008	Transcript
2024-03-01	0	.	GRCh37	4	165089260	165089260	+	Intron	SNP	T	T	C	novel		H3122-AR	H3122	T	T																c.-113-56446A>G			ENST00000503008		34	26	8	27	27	0	MARCH1,intron_variant,,ENST00000503008,NM_001166373.1;	C	ENSG00000145416	ENST00000503008	Transcript
Unknown	0	.	GRCh37	4	165311028	165311028	+	IGR	SNP	G	G	T	novel		H3122-AR	H3122	G	G																					27	16	11	19	19	0		T
Unknown	0	.	GRCh37	4	165452141	165452141	+	IGR	SNP	A	A	C	novel		H3122-AR	H3122	A	A																					30	19	11	21	21	0		C
Unknown	0	.	GRCh37	4	165469590	165469591	+	IGR	DNP	AC	AC	GA	novel		H3122-AR	H3122	AC	AC																					18	12	6	15	15	0		GA
ENSR00000175707	0	.	GRCh37	4	165536099	165536099	+	IGR	SNP	T	T	C	rs2037837		H3122-AR	H3122	T	T																			ENSR00000175707		37	24	13	19	19	0	,regulatory_region_variant,,ENSR00000175707,;	C		ENSR00000175707	RegulatoryFeature
TLL1	0	.	GRCh37	4	166885026	166885026	+	Intron	SNP	C	C	T	novel		H3122-AR	H3122	C	C																c.170-25507C>T			ENST00000061240		27	19	8	22	22	0	TLL1,intron_variant,,ENST00000061240,NM_012464.4;	T	ENSG00000038295	ENST00000061240	Transcript
TLL1	0	.	GRCh37	4	167027884	167027884	+	3'Flank	SNP	A	A	G	rs879384624		H3122-AR	H3122	A	A																			ENST00000061240		27	23	4	14	14	0	TLL1,downstream_gene_variant,,ENST00000061240,NM_012464.4;	G	ENSG00000038295	ENST00000061240	Transcript
SPOCK3	0	.	GRCh37	4	167942257	167942257	+	Intron	SNP	A	A	T	novel		H3122-AR	H3122	A	A																c.245-20643T>A			ENST00000357154		30	26	4	25	25	0	SPOCK3,intron_variant,,ENST00000357154,NM_016950.2;	T	ENSG00000196104	ENST00000357154	Transcript
SPOCK3	0	.	GRCh37	4	167954603	167954603	+	Intron	SNP	T	T	C	novel		H3122-AR	H3122	T	T																c.244+29040A>G			ENST00000357154		26	18	8	21	21	0	SPOCK3,intron_variant,,ENST00000357154,NM_016950.2;	C	ENSG00000196104	ENST00000357154	Transcript
SPOCK3	0	.	GRCh37	4	168157112	168157112	+	5'Flank	SNP	A	A	T	novel		H3122-AR	H3122	A	A																			ENST00000357154		30	21	9	19	19	0	SPOCK3,upstream_gene_variant,,ENST00000357154,NM_016950.2;	T	ENSG00000196104	ENST00000357154	Transcript
Unknown	0	.	GRCh37	4	168549895	168549895	+	IGR	DEL	T	T	-	rs11361514		H3122-AR	H3122	T	T																					22	14	8	18	18	0		-
Unknown	0	.	GRCh37	4	168549898	168549902	+	IGR	DEL	AAAAG	AAAAG	-	rs200087671		H3122-AR	H3122	AAAAG	AAAAG																					24	16	8	18	18	0		-
PHBP14	0	.	GRCh37	4	168569968	168569968	+	3'Flank	SNP	G	G	T	novel		H3122-AR	H3122	G	G																			ENST00000512887		37	24	13	26	26	0	PHBP14,downstream_gene_variant,,ENST00000512887,;	T	ENSG00000248913	ENST00000512887	Transcript
Unknown	0	.	GRCh37	4	169114740	169114740	+	IGR	SNP	C	C	G	novel		H3122-AR	H3122	C	C																					45	35	10	18	18	0		G
DDX60L	0	.	GRCh37	4	169400302	169400317	+	Intron	DEL	GATGGATGGATGGATA	GATGGATGGATGGATA	-	rs779471941		H3122-AR	H3122	GATGGATGGATGGATA	GATGGATGGATGGATA																c.-111+1211_-111+1226del			ENST00000260184		38	35	3	18	18	0	DDX60L,intron_variant,,ENST00000260184,NM_001012967.1;	-	ENSG00000181381	ENST00000260184	Transcript
Unknown	0	.	GRCh37	4	170267824	170267824	+	IGR	SNP	A	A	T	novel		H3122-AR	H3122	A	A																					30	21	9	26	26	0		T
Unknown	0	.	GRCh37	4	171383366	171383366	+	IGR	SNP	T	T	G	novel		H3122-AR	H3122	T	T																					33	18	15	17	17	0		G
Unknown	0	.	GRCh37	4	171415852	171415852	+	IGR	SNP	G	G	C	novel		H3122-AR	H3122	G	G																					31	26	5	23	23	0		C
Unknown	0	.	GRCh37	4	171473803	171473803	+	IGR	SNP	C	C	A	novel		H3122-AR	H3122	C	C																					35	25	10	25	25	0		A
Unknown	0	.	GRCh37	4	171484964	171484964	+	IGR	SNP	T	T	G	novel		H3122-AR	H3122	T	T																					17	14	3	24	24	0		G
Unknown	0	.	GRCh37	4	171616674	171616674	+	IGR	SNP	G	G	T	novel		H3122-AR	H3122	G	G																					35	24	11	24	24	0		T
Unknown	0	.	GRCh37	4	172364805	172364805	+	IGR	SNP	A	A	T	novel		H3122-AR	H3122	A	A																					16	14	2	19	19	0		T
RP11-97E7.1	0	.	GRCh37	4	172479972	172479972	+	Intron	SNP	T	T	G	novel		H3122-AR	H3122	T	T																n.178+5143A>C			ENST00000399152		26	14	12	23	23	0	RP11-97E7.1,intron_variant,,ENST00000399152,;	G	ENSG00000251176	ENST00000399152	Transcript
GALNTL6	0	.	GRCh37	4	173268312	173268312	+	Intron	SNP	T	T	A	novel		H3122-AR	H3122	T	T																c.387-1362T>A			ENST00000506823		24	19	5	17	17	0	GALNTL6,intron_variant,,ENST00000506823,NM_001034845.2;	A	ENSG00000174473	ENST00000506823	Transcript
GALNTL6	0	.	GRCh37	4	173424677	173424678	+	Intron	INS	-	-	TATATATATATATATATATATATATA	novel		H3122-AR	H3122	-	-																c.553+154860_553+154861insATATATATATATATATATATATATAT			ENST00000506823		27	20	7	15	15	0	GALNTL6,intron_variant,,ENST00000506823,NM_001034845.2;	TATATATATATATATATATATATATA	ENSG00000174473	ENST00000506823	Transcript
GALNTL6	0	.	GRCh37	4	173531077	173531077	+	Intron	SNP	G	G	T	novel		H3122-AR	H3122	G	G																c.554-199435G>T			ENST00000506823		21	15	6	10	10	0	GALNTL6,intron_variant,,ENST00000506823,NM_001034845.2;	T	ENSG00000174473	ENST00000506823	Transcript
GALNTL6	0	.	GRCh37	4	173697550	173697550	+	Intron	SNP	C	C	A	novel		H3122-AR	H3122	C	C																c.554-32962C>A			ENST00000506823		41	26	15	23	23	0	GALNTL6,intron_variant,,ENST00000506823,NM_001034845.2;	A	ENSG00000174473	ENST00000506823	Transcript
Unknown	0	.	GRCh37	4	174607381	174607381	+	IGR	SNP	A	A	C	novel		H3122-AR	H3122	A	A																					29	16	13	16	16	0		C
Unknown	0	.	GRCh37	4	174676145	174676145	+	IGR	SNP	C	C	A	novel		H3122-AR	H3122	C	C																					22	15	7	24	24	0		A
Unknown	0	.	GRCh37	4	174750333	174750333	+	IGR	SNP	G	G	T	novel		H3122-AR	H3122	G	G																					33	24	9	32	32	0		T
RP11-51M24.1	0	.	GRCh37	4	175291153	175291153	+	Intron	SNP	A	A	G	novel		H3122-AR	H3122	A	A																n.269+556T>C			ENST00000508815		33	22	11	27	27	0	RP11-51M24.1,intron_variant,,ENST00000508815,;	G	ENSG00000249875	ENST00000508815	Transcript
RP11-440I14.3	0	.	GRCh37	4	175457965	175457965	+	RNA	SNP	T	T	C	novel		H3122-AR	H3122	T	T																n.175T>C			ENST00000507483	45294	36	24	12	28	28	0	RP11-440I14.3,non_coding_transcript_exon_variant,,ENST00000507483,;	C	ENSG00000251584	ENST00000507483	Transcript
Unknown	0	.	GRCh37	4	175540274	175540274	+	IGR	SNP	A	A	T	novel		H3122-AR	H3122	A	A																					34	23	11	27	27	0		T
GLRA3	0	.	GRCh37	4	175709955	175709955	+	Intron	SNP	C	C	A	rs41279515		H3122-AR	H3122	C	C																c.199+12G>T			ENST00000274093		24	17	7	15	15	0	GLRA3,intron_variant,,ENST00000274093,NM_006529.2;	A	ENSG00000145451	ENST00000274093	Transcript
RP11-287F9.1	0	.	GRCh37	4	176203020	176203020	+	5'Flank	SNP	A	A	G	novel		H3122-AR	H3122	A	A																			ENST00000510748		24	15	9	30	30	0	RP11-287F9.1,upstream_gene_variant,,ENST00000510748,;	G	ENSG00000249284	ENST00000510748	Transcript
Unknown	0	.	GRCh37	4	176451644	176451644	+	IGR	SNP	G	G	C	novel		H3122-AR	H3122	G	G																					29	22	7	24	24	0		C
ASB5	0	.	GRCh37	4	177153930	177153930	+	Intron	SNP	C	C	A	novel		H3122-AR	H3122	C	C																c.197-7438G>T			ENST00000296525		41	32	9	28	28	0	ASB5,intron_variant,,ENST00000296525,NM_080874.3;	A	ENSG00000164122	ENST00000296525	Transcript
Unknown	0	.	GRCh37	4	177456730	177456730	+	IGR	SNP	C	C	A	novel		H3122-AR	H3122	C	C																					27	19	8	27	27	0		A
VEGFC	0	.	GRCh37	4	177706425	177706425	+	Intron	SNP	C	C	G	novel		H3122-AR	H3122	C	C																c.147+6894G>C			ENST00000280193		26	17	9	21	21	0	VEGFC,intron_variant,,ENST00000280193,NM_005429.3;	G	ENSG00000150630	ENST00000280193	Transcript
LINC01098	0	.	GRCh37	4	178661132	178661132	+	Intron	SNP	C	C	T	novel		H3122-AR	H3122	C	C																c.-89+7499C>T			ENST00000507870		29	19	10	23	23	0	LINC01098,intron_variant,,ENST00000507870,;	T	ENSG00000231171	ENST00000507870	Transcript
LINC01098	0	.	GRCh37	4	178682773	178682773	+	Intron	SNP	G	G	C	novel		H3122-AR	H3122	G	G																c.-89+29140G>C			ENST00000507870		35	31	4	19	19	0	LINC01098,intron_variant,,ENST00000507870,;	C	ENSG00000231171	ENST00000507870	Transcript
LINC01098	0	.	GRCh37	4	178737684	178737684	+	Intron	SNP	T	T	C	novel		H3122-AR	H3122	T	T																c.-89+84051T>C			ENST00000507870		23	17	6	17	17	0	LINC01098,intron_variant,,ENST00000507870,;	C	ENSG00000231171	ENST00000507870	Transcript
Unknown	0	.	GRCh37	4	179862791	179862791	+	IGR	SNP	A	A	G	novel		H3122-AR	H3122	A	A																					15	12	3	19	19	0		G
Unknown	0	.	GRCh37	4	179914431	179914431	+	IGR	SNP	G	G	T	novel		H3122-AR	H3122	G	G																					33	23	10	23	23	0		T
Unknown	0	.	GRCh37	4	180055715	180055715	+	IGR	SNP	G	G	T	novel		H3122-AR	H3122	G	G																					29	17	12	25	25	0		T
Unknown	0	.	GRCh37	4	180061791	180061791	+	IGR	SNP	G	G	T	novel		H3122-AR	H3122	G	G																					22	12	10	15	15	0		T
Unknown	0	.	GRCh37	4	180599483	180599483	+	IGR	SNP	T	T	A	novel		H3122-AR	H3122	T	T																					34	21	13	20	20	0		A
Unknown	0	.	GRCh37	4	180735684	180735684	+	IGR	SNP	G	G	A	novel		H3122-AR	H3122	G	G																					35	27	8	14	14	0		A
Unknown	0	.	GRCh37	4	181112095	181112095	+	IGR	SNP	G	G	A	novel		H3122-AR	H3122	G	G																					24	16	8	29	29	0		A
Unknown	0	.	GRCh37	4	181355470	181355470	+	IGR	SNP	T	T	A	novel		H3122-AR	H3122	T	T																					26	20	6	24	24	0		A
Unknown	0	.	GRCh37	4	181441453	181441453	+	IGR	SNP	C	C	G	rs2546591		H3122-AR	H3122	C	C																					17	10	7	21	21	0		G
Unknown	0	.	GRCh37	4	181643387	181643387	+	IGR	SNP	G	G	A	rs59984383		H3122-AR	H3122	G	G																					36	27	9	23	23	0		A
Unknown	0	.	GRCh37	4	181896730	181896730	+	IGR	SNP	C	C	A	novel		H3122-AR	H3122	C	C																					20	10	10	13	13	0		A
Unknown	0	.	GRCh37	4	181920821	181920821	+	IGR	SNP	G	G	A	novel		H3122-AR	H3122	G	G																					34	22	12	30	30	0		A
Unknown	0	.	GRCh37	4	182358690	182358690	+	IGR	SNP	C	C	T	novel		H3122-AR	H3122	C	C																					30	20	10	25	25	0		T
Unknown	0	.	GRCh37	4	182391261	182391262	+	IGR	INS	-	-	AAAA	novel		H3122-AR	H3122	-	-																					16	10	6	12	12	0		AAAA
Unknown	0	.	GRCh37	4	182411624	182411624	+	IGR	SNP	T	T	C	rs4861478		H3122-AR	H3122	T	T																					30	20	10	23	23	0		C
AC108142.1	0	.	GRCh37	4	182929392	182929392	+	Intron	SNP	C	C	A	novel		H3122-AR	H3122	C	C																n.512+4423G>T			ENST00000507869		21	15	6	20	20	0	AC108142.1,intron_variant,,ENST00000507869,;	A	ENSG00000177822	ENST00000507869	Transcript
RP11-402C9.1	0	.	GRCh37	4	183084049	183084049	+	Intron	SNP	T	T	A	novel		H3122-AR	H3122	T	T																n.120+17925T>A			ENST00000505389		26	21	5	24	24	0	RP11-402C9.1,intron_variant,,ENST00000505389,;	A	ENSG00000248266	ENST00000505389	Transcript
TRAPPC11	0	.	GRCh37	4	184604484	184604484	+	Intron	SNP	T	T	G	novel		H3122-AR	H3122	T	T																c.1207+506T>G			ENST00000334690		21	14	7	21	21	0	TRAPPC11,intron_variant,,ENST00000334690,NM_021942.5;	G	ENSG00000168538	ENST00000334690	Transcript
RP11-386B13.4	0	.	GRCh37	4	185916305	185916305	+	Intron	SNP	G	G	T	novel		H3122-AR	H3122	G	G																n.224+5931G>T			ENST00000505053		43	28	15	30	30	0	RP11-386B13.4,intron_variant,,ENST00000505053,;	T	ENSG00000248517	ENST00000505053	Transcript
KLKB1	0	.	GRCh37	4	187172592	187172592	+	Intron	SNP	T	T	G	novel		H3122-AR	H3122	T	T																c.869-49T>G			ENST00000264690		22	19	3	27	27	0	KLKB1,intron_variant,,ENST00000264690,NM_000892.3;	G	ENSG00000164344	ENST00000264690	Transcript
F11-AS1	0	.	GRCh37	4	187320220	187320220	+	Intron	SNP	G	G	A	novel		H3122-AR	H3122	G	G																n.153+101779C>T			ENST00000505103		27	19	8	13	13	0	F11-AS1,intron_variant,,ENST00000505103,;	A	ENSG00000251165	ENST00000505103	Transcript
Unknown	0	.	GRCh37	4	187967680	187967680	+	IGR	SNP	T	T	G	novel		H3122-AR	H3122	T	T																					33	21	12	30	30	0		G
Unknown	0	.	GRCh37	4	187991902	187991903	+	IGR	INS	-	-	T	rs945226133		H3122-AR	H3122	-	-																					33	24	9	32	32	0		T
Unknown	0	.	GRCh37	4	188040658	188040658	+	IGR	SNP	T	T	G	novel		H3122-AR	H3122	T	T																					23	16	7	22	22	0		G
Unknown	0	.	GRCh37	4	188059190	188059190	+	IGR	SNP	G	G	A	novel		H3122-AR	H3122	G	G																					20	15	5	21	21	0		A
Unknown	0	.	GRCh37	4	188080943	188080943	+	IGR	SNP	G	G	A	novel		H3122-AR	H3122	G	G																					37	23	14	19	19	0		A
RP11-91J3.2	0	.	GRCh37	4	188296680	188296680	+	3'Flank	SNP	G	G	T	novel		H3122-AR	H3122	G	G																			ENST00000509058		25	20	5	26	26	0	RP11-91J3.2,downstream_gene_variant,,ENST00000509058,;	T	ENSG00000250042	ENST00000509058	Transcript
Unknown	0	.	GRCh37	4	189148887	189148888	+	IGR	DNP	GC	GC	AT	novel		H3122-AR	H3122	GC	GC																					18	16	2	13	13	0		AT
Unknown	0	.	GRCh37	4	189148896	189148896	+	IGR	SNP	C	C	T	novel		H3122-AR	H3122	C	C																					17	15	2	13	13	0		T
LINC01060	0	.	GRCh37	4	189396302	189396302	+	Intron	SNP	A	A	C	novel		H3122-AR	H3122	A	A																n.197-1550A>C			ENST00000510832		25	20	5	30	30	0	LINC01060,intron_variant,,ENST00000510832,;	C	ENSG00000249378	ENST00000510832	Transcript
LINC01060	0	.	GRCh37	4	189417753	189417753	+	Intron	SNP	G	G	T	novel		H3122-AR	H3122	G	G																n.617+10734G>T			ENST00000510832		9	7	2	10	10	0	LINC01060,intron_variant,,ENST00000510832,;	T	ENSG00000249378	ENST00000510832	Transcript
Unknown	0	.	GRCh37	4	190010985	190010985	+	IGR	SNP	C	C	T	novel		H3122-AR	H3122	C	C																					31	28	3	22	22	0		T
Unknown	0	.	GRCh37	4	190613583	190613583	+	IGR	SNP	C	C	A	novel		H3122-AR	H3122	C	C																					211	202	9	174	174	0		A
Unknown	0	.	GRCh37	4	190666567	190666567	+	IGR	SNP	C	C	T	rs62330681		H3122-AR	H3122	C	C																					23	18	5	11	11	0		T
Unknown	0	.	GRCh37	5	24476	24476	+	IGR	SNP	G	G	C	novel		H3122-AR	H3122	G	G																					35	31	4	15	14	1		C
PLEKHG4B	0	.	GRCh37	5	135793	135793	+	5'Flank	SNP	A	A	T	novel		H3122-AR	H3122	A	A																			ENST00000283426		20	16	4	9	9	0	PLEKHG4B,upstream_gene_variant,,ENST00000283426,NM_052909.3;	T	ENSG00000153404	ENST00000283426	Transcript
PLEKHG4B	0	.	GRCh37	5	135795	135795	+	5'Flank	SNP	A	A	T	rs55653823		H3122-AR	H3122	A	A																			ENST00000283426		20	16	4	9	9	0	PLEKHG4B,upstream_gene_variant,,ENST00000283426,NM_052909.3;	T	ENSG00000153404	ENST00000283426	Transcript
EXOC3	0	.	GRCh37	5	465742	465742	+	Intron	SNP	C	C	T	novel		H3122-AR	H3122	C	C																c.1939-91C>T			ENST00000512944		63	54	9	58	58	0	EXOC3,intron_variant,,ENST00000512944,NM_007277.4;	T	ENSG00000180104	ENST00000512944	Transcript
SLC9A3	0	.	GRCh37	5	481789	481789	+	Intron	SNP	C	C	G	novel		H3122-AR	H3122	C	C																c.1447-39G>C			ENST00000264938		49	40	9	22	22	0	SLC9A3,intron_variant,,ENST00000264938,NM_004174.2;	G	ENSG00000066230	ENST00000264938	Transcript
RP11-661C8.2	0	.	GRCh37	5	947716	947716	+	Intron	SNP	C	C	A	novel		H3122-AR	H3122	C	C																n.162+1125C>A			ENST00000507989		79	68	11	48	48	0	RP11-661C8.2,intron_variant,,ENST00000507989,;	A	ENSG00000248949	ENST00000507989	Transcript
TERT	0	.	GRCh37	5	1289846	1289846	+	Intron	SNP	G	G	A	rs112792605		H3122-AR	H3122	G	G																c.1573+3582C>T			ENST00000310581		86	77	9	32	32	0	TERT,intron_variant,,ENST00000310581,NM_198253.2,NM_001193376.1;	A	ENSG00000164362	ENST00000310581	Transcript
Unknown	0	.	GRCh37	5	1699023	1699023	+	IGR	SNP	C	C	A	novel		H3122-AR	H3122	C	C																					86	72	14	70	70	0		A
Unknown	0	.	GRCh37	5	2034944	2034944	+	IGR	SNP	G	G	T	novel		H3122-AR	H3122	G	G																					92	81	11	73	73	0		T
Unknown	0	.	GRCh37	5	2052511	2052511	+	IGR	SNP	C	C	A	novel		H3122-AR	H3122	C	C																					81	71	10	71	71	0		A
Unknown	0	.	GRCh37	5	2164880	2164880	+	IGR	SNP	C	C	A	novel		H3122-AR	H3122	C	C																					79	76	3	62	62	0		A
Unknown	0	.	GRCh37	5	2264482	2264482	+	IGR	SNP	G	G	T	rs1042337260		H3122-AR	H3122	G	G																					92	76	16	86	86	0		T
Unknown	0	.	GRCh37	5	2448696	2448696	+	IGR	DEL	A	A	-	rs753811822		H3122-AR	H3122	A	A																					64	58	6	40	40	0		-
Unknown	0	.	GRCh37	5	2536640	2536640	+	IGR	SNP	G	G	A	novel		H3122-AR	H3122	G	G																					81	72	9	70	70	0		A
Unknown	0	.	GRCh37	5	2766542	2766542	+	IGR	SNP	T	T	G	novel		H3122-AR	H3122	T	T																					69	60	9	80	80	0		G
Unknown	0	.	GRCh37	5	3068395	3068395	+	IGR	SNP	C	C	A	rs148289311		H3122-AR	H3122	C	C																					69	62	7	64	64	0		A
ENSR00000177647	0	.	GRCh37	5	3101852	3101852	+	IGR	SNP	C	C	A	novel		H3122-AR	H3122	C	C																			ENSR00000177647		79	72	7	55	55	0	,regulatory_region_variant,,ENSR00000177647,;	A		ENSR00000177647	RegulatoryFeature
Unknown	0	.	GRCh37	5	3113380	3113380	+	IGR	SNP	C	C	A	novel		H3122-AR	H3122	C	C																					70	59	11	60	60	0		A
Unknown	0	.	GRCh37	5	3135397	3135397	+	IGR	SNP	T	T	A	novel		H3122-AR	H3122	T	T																					73	63	10	63	63	0		A
CTD-2029E14.1	0	.	GRCh37	5	3185358	3185358	+	3'Flank	DEL	C	C	-	novel		H3122-AR	H3122	C	C																			ENST00000505396		72	61	11	78	78	0	CTD-2029E14.1,downstream_gene_variant,,ENST00000505396,;	-	ENSG00000249808	ENST00000505396	Transcript
Unknown	0	.	GRCh37	5	3399484	3399484	+	IGR	SNP	C	C	G	novel		H3122-AR	H3122	C	C																					65	59	6	53	53	0		G
LINC01019	0	.	GRCh37	5	3441773	3441773	+	Intron	SNP	G	G	C	novel		H3122-AR	H3122	G	G																n.460-19037C>G			ENST00000505443		57	52	5	55	55	0	LINC01019,intron_variant,,ENST00000505443,;	C	ENSG00000248118	ENST00000505443	Transcript
LINC01019	0	.	GRCh37	5	3469685	3469685	+	Intron	SNP	C	C	T	novel		H3122-AR	H3122	C	C																n.460-46949G>A			ENST00000505443		67	58	9	53	53	0	LINC01019,intron_variant,,ENST00000505443,;	T	ENSG00000248118	ENST00000505443	Transcript
Unknown	0	.	GRCh37	5	3558780	3558780	+	IGR	SNP	C	C	A	novel		H3122-AR	H3122	C	C																					60	51	9	84	84	0		A
Unknown	0	.	GRCh37	5	3941943	3941946	+	IGR	DEL	TGTG	TGTG	-	novel		H3122-AR	H3122	TGTG	TGTG																					20	15	5	12	12	0		-
Unknown	0	.	GRCh37	5	3995090	3995090	+	IGR	SNP	C	C	G	novel		H3122-AR	H3122	C	C																					88	70	18	67	67	0		G
Unknown	0	.	GRCh37	5	4381548	4381548	+	IGR	SNP	C	C	A	novel		H3122-AR	H3122	C	C																					64	55	9	44	44	0		A
Unknown	0	.	GRCh37	5	4429404	4429404	+	IGR	SNP	A	A	T	novel		H3122-AR	H3122	A	A																					50	45	5	45	45	0		T
Unknown	0	.	GRCh37	5	4445619	4445619	+	IGR	SNP	A	A	T	novel		H3122-AR	H3122	A	A																					51	44	7	77	77	0		T
RP11-445O3.2	0	.	GRCh37	5	4468095	4468095	+	Intron	SNP	C	C	A	novel		H3122-AR	H3122	C	C																n.596+13710G>T			ENST00000507435		49	38	11	61	61	0	RP11-445O3.2,intron_variant,,ENST00000507435,;	A	ENSG00000248973	ENST00000507435	Transcript
RP11-445O3.2	0	.	GRCh37	5	4554467	4554467	+	Intron	SNP	A	A	C	novel		H3122-AR	H3122	A	A																n.430-31987T>G			ENST00000507435		72	61	11	57	57	0	RP11-445O3.2,intron_variant,,ENST00000507435,;	C	ENSG00000248973	ENST00000507435	Transcript
RP11-445O3.2	0	.	GRCh37	5	4760950	4760950	+	Intron	SNP	A	A	G	novel		H3122-AR	H3122	A	A																n.429+24034T>C			ENST00000507435		63	54	9	78	77	1	RP11-445O3.2,intron_variant,,ENST00000507435,;	G	ENSG00000248973	ENST00000507435	Transcript
RP11-445O3.2	0	.	GRCh37	5	4814076	4814076	+	Intron	SNP	A	A	G	novel		H3122-AR	H3122	A	A																n.207-8115T>C			ENST00000507435		61	53	8	54	54	0	RP11-445O3.2,intron_variant,,ENST00000507435,;	G	ENSG00000248973	ENST00000507435	Transcript
CTD-2046I8.1	0	.	GRCh37	5	4873246	4873246	+	Intron	SNP	A	A	G	novel		H3122-AR	H3122	A	A																n.68-1091A>G			ENST00000505404		71	64	7	59	59	0	CTD-2046I8.1,intron_variant,,ENST00000505404,;	G	ENSG00000249941	ENST00000505404	Transcript
ADAMTS16	0	.	GRCh37	5	5194297	5194297	+	Intron	SNP	A	A	G	rs937226813		H3122-AR	H3122	A	A																c.1313+2394A>G			ENST00000274181		64	54	10	68	68	0	ADAMTS16,intron_variant,,ENST00000274181,NM_139056.2;	G	ENSG00000145536	ENST00000274181	Transcript
ADAMTS16	0	.	GRCh37	5	5265064	5265064	+	Intron	SNP	G	G	C	rs1023266583		H3122-AR	H3122	G	G																c.2789+2168G>C			ENST00000274181		67	53	14	60	60	0	ADAMTS16,intron_variant,,ENST00000274181,NM_139056.2;	C	ENSG00000145536	ENST00000274181	Transcript
RP11-531A21.3	0	.	GRCh37	5	5395585	5395585	+	RNA	SNP	T	T	C	novel		H3122-AR	H3122	T	T																n.486A>G			ENST00000515244	45292	80	71	9	51	51	0	RP11-531A21.3,non_coding_transcript_exon_variant,,ENST00000515244,;	C	ENSG00000248729	ENST00000515244	Transcript
Unknown	0	.	GRCh37	5	5505528	5505528	+	IGR	SNP	G	G	C	novel		H3122-AR	H3122	G	G																					83	73	10	62	62	0		C
Unknown	0	.	GRCh37	5	5587440	5587440	+	IGR	SNP	G	G	T	novel		H3122-AR	H3122	G	G																					64	58	6	59	59	0		T
Unknown	0	.	GRCh37	5	5639674	5639674	+	IGR	SNP	G	G	A	rs536476129		H3122-AR	H3122	G	G																					60	55	5	65	65	0		A
Unknown	0	.	GRCh37	5	5646410	5646410	+	IGR	SNP	C	C	G	novel		H3122-AR	H3122	C	C																					86	75	11	53	53	0		G
Unknown	0	.	GRCh37	5	5886497	5886497	+	IGR	SNP	C	C	A	novel		H3122-AR	H3122	C	C																					46	38	8	50	50	0		A
Unknown	0	.	GRCh37	5	5928070	5928070	+	IGR	SNP	C	C	G	novel		H3122-AR	H3122	C	C																					68	60	8	54	53	1		G
AC026797.1	0	.	GRCh37	5	6107285	6107285	+	5'Flank	SNP	C	C	A	novel		H3122-AR	H3122	C	C																			ENST00000408641		77	69	8	72	72	0	AC026797.1,upstream_gene_variant,,ENST00000408641,;	A	ENSG00000221568	ENST00000408641	Transcript
Unknown	0	.	GRCh37	5	6134013	6134013	+	IGR	SNP	G	G	A	novel		H3122-AR	H3122	G	G																					86	75	11	78	78	0		A
Unknown	0	.	GRCh37	5	6185520	6185520	+	IGR	SNP	G	G	A	novel		H3122-AR	H3122	G	G																					70	67	3	46	46	0		A
Unknown	0	.	GRCh37	5	6185807	6185807	+	IGR	SNP	A	A	C	novel		H3122-AR	H3122	A	A																					53	41	12	30	30	0		C
RP11-332J15.1	0	.	GRCh37	5	6817249	6817249	+	Intron	SNP	C	C	A	novel		H3122-AR	H3122	C	C																n.467-9507C>A			ENST00000508881		61	53	8	63	63	0	RP11-332J15.1,intron_variant,,ENST00000508881,;	A	ENSG00000249734	ENST00000508881	Transcript
RP11-332J15.2	0	.	GRCh37	5	6884469	6884469	+	Intron	SNP	G	G	A	novel		H3122-AR	H3122	G	G																n.192-2070G>A			ENST00000510622		70	65	5	66	66	0	RP11-332J15.2,intron_variant,,ENST00000510622,;	A	ENSG00000250060	ENST00000510622	Transcript
RP11-122F24.1	0	.	GRCh37	5	7061867	7061867	+	Intron	SNP	C	C	A	novel		H3122-AR	H3122	C	C																n.154+25189C>A			ENST00000512838		69	56	13	60	60	0	RP11-122F24.1,intron_variant,,ENST00000512838,;	A	ENSG00000250974	ENST00000512838	Transcript
RP11-122F24.1	0	.	GRCh37	5	7065616	7065616	+	Intron	SNP	C	C	A	novel		H3122-AR	H3122	C	C																n.154+28938C>A			ENST00000512838		87	76	11	57	57	0	RP11-122F24.1,intron_variant,,ENST00000512838,;	A	ENSG00000250974	ENST00000512838	Transcript
RP11-122F24.1	0	.	GRCh37	5	7150651	7150651	+	Intron	SNP	G	G	T	novel		H3122-AR	H3122	G	G																n.202-266G>T			ENST00000512838		59	50	9	69	69	0	RP11-122F24.1,intron_variant,,ENST00000512838,;	T	ENSG00000250974	ENST00000512838	Transcript
[truncated: 5,043 more rows]
[truncated: 83 more columns]
