# Supplementary material for: CCN1 is a therapeutic target upregulated in EML4-ALK mutant lung adenocarcinoma reversibly resistant to alectinib
Source: Cell Death Dis. 2025 Apr 15;16(1):303. doi: 10.1038/s41419-025-07601-4 (PMC12000322; doi:10.1038/s41419-025-07601-4)
Supplement: Supplementary file 11 — Table S3 [file 41419_2025_7601_MOESM11_ESM.xlsx]

## Sheet: H3122 AR Nonsynonymous mutation
Hugo_Symbol	NCBI_Build	Chromosome	Start_Position	End_Position	Strand	Variant_Classification	Variant_Type	Reference_Allele	Tumor_Seq_Allele1	Tumor_Seq_Allele2	dbSNP_RS	dbSNP_Val_Status	Tumor_Sample_Barcode	Matched_Norm_Sample_Barcode	Match_Norm_Seq_Allele1	Match_Norm_Seq_Allele2	Tumor_Validation_Allele1	Tumor_Validation_Allele2	Match_Norm_Validation_Allele1	Match_Norm_Validation_Allele2	Verification_Status	Validation_Status	Mutation_Status	Sequencing_Phase	Sequence_Source	Validation_Method	Score	BAM_File	Sequencer	Tumor_Sample_UUID	Matched_Norm_Sample_UUID	HGVSc	HGVSp	HGVSp_Short	Transcript_ID	Exon_Number	t_depth	t_ref_count	t_alt_count	n_depth	n_ref_count	n_alt_count	all_effects	Allele	Gene	Feature	Feature_type	Consequence	cDNA_position
MXRA8	GRCh37	1	1290937	1290937	+	Missense_Mutation	SNP	T	T	G	novel	NA	H3122-AR	H3122	T	T	NA	NA	NA	NA	NA	NA	NA	NA	NA	NA	NA	NA	NA	NA	NA	c.269A>C	p.Asp90Ala	p.D90A	ENST00000309212	45361	13	9	4	9	9	0	MXRA8,missense_variant,p.Asp90Ala,ENST00000309212,NM_032348.2,NM_001282582.1;	G	ENSG00000162576	ENST00000309212	Transcript	missense_variant	300/2273
CLCA2	GRCh37	1	86909588	86909588	+	Missense_Mutation	SNP	C	C	A	novel	NA	H3122-AR	H3122	C	C	NA	NA	NA	NA	NA	NA	NA	NA	NA	NA	NA	NA	NA	NA	NA	c.1607C>A	p.Pro536His	p.P536H	ENST00000370565	45579	34	21	13	30	30	0	CLCA2,missense_variant,p.Pro536His,ENST00000370565,NM_006536.5;	A	ENSG00000137975	ENST00000370565	Transcript	missense_variant	1769/4025
SLAMF9	GRCh37	1	159922103	159922103	+	Missense_Mutation	SNP	G	G	A	novel	NA	H3122-AR	H3122	G	G	NA	NA	NA	NA	NA	NA	NA	NA	NA	NA	NA	NA	NA	NA	NA	c.613C>T	p.Pro205Ser	p.P205S	ENST00000368093	45355	52	39	13	25	25	0	SLAMF9,missense_variant,p.Pro205Ser,ENST00000368093,NM_033438.3;	A	ENSG00000162723	ENST00000368093	Transcript	missense_variant	730/1156
ARHGAP30	GRCh37	1	161018392	161018392	+	Missense_Mutation	SNP	A	A	C	novel	NA	H3122-AR	H3122	A	A	NA	NA	NA	NA	NA	NA	NA	NA	NA	NA	NA	NA	NA	NA	NA	c.2419T>G	p.Tyr807Asp	p.Y807D	ENST00000368013	45638	27	22	5	10	10	0	ARHGAP30,missense_variant,p.Tyr807Asp,ENST00000368013,NM_181720.2,NM_001025598.1;	C	ENSG00000186517	ENST00000368013	Transcript	missense_variant	2740/4394
C1orf198	GRCh37	1	231004150	231004150	+	Missense_Mutation	SNP	T	T	C	novel	NA	H3122-AR	H3122	T	T	NA	NA	NA	NA	NA	NA	NA	NA	NA	NA	NA	NA	NA	NA	NA	c.109A>G	p.Ser37Gly	p.S37G	ENST00000366663	45295	15	12	3	9	9	0	C1orf198,missense_variant,p.Ser37Gly,ENST00000366663,NM_032800.2;	C	ENSG00000119280	ENST00000366663	Transcript	missense_variant	250/3858
NID1	GRCh37	1	236143949	236143949	+	Missense_Mutation	SNP	G	G	T	novel	NA	H3122-AR	H3122	G	G	NA	NA	NA	NA	NA	NA	NA	NA	NA	NA	NA	NA	NA	NA	NA	c.3232C>A	p.Leu1078Ile	p.L1078I	ENST00000264187	17/20	33	28	5	22	22	0	NID1,missense_variant,p.Leu1078Ile,ENST00000264187,NM_002508.2;	T	ENSG00000116962	ENST00000264187	Transcript	missense_variant	3315/5864
ACTN2	GRCh37	1	236920807	236920807	+	Missense_Mutation	SNP	C	C	A	novel	NA	H3122-AR	H3122	C	C	NA	NA	NA	NA	NA	NA	NA	NA	NA	NA	NA	NA	NA	NA	NA	c.2176C>A	p.Leu726Met	p.L726M	ENST00000366578	18/21	28	20	8	24	24	0	ACTN2,missense_variant,p.Leu726Met,ENST00000366578,NM_001278344.1,NM_001103.3;	A	ENSG00000077522	ENST00000366578	Transcript	missense_variant	2342/4863
CEP170	GRCh37	1	243328887	243328887	+	Nonsense_Mutation	SNP	G	G	T	novel	NA	H3122-AR	H3122	G	G	NA	NA	NA	NA	NA	NA	NA	NA	NA	NA	NA	NA	NA	NA	NA	c.2375C>A	p.Ser792Ter	p.S792*	ENST00000366542	13/20	31	28	3	20	20	0	CEP170,stop_gained,p.Ser792Ter,ENST00000366542,NM_014812.2;	T	ENSG00000143702	ENST00000366542	Transcript	stop_gained	2427/6828
STON1-GTF2A1L	GRCh37	2	48873670	48873670	+	Missense_Mutation	SNP	A	A	C	novel	NA	H3122-AR	H3122	A	A	NA	NA	NA	NA	NA	NA	NA	NA	NA	NA	NA	NA	NA	NA	NA	c.2579A>C	p.Gln860Pro	p.Q860P	ENST00000394754	45515	38	31	7	21	21	0	STON1-GTF2A1L,missense_variant,p.Gln860Pro,ENST00000394754,NM_172311.2;	C	ENSG00000068781	ENST00000394754	Transcript	missense_variant	2693/3824
FAM171B	GRCh37	2	187626577	187626577	+	Nonsense_Mutation	SNP	C	C	A	novel	NA	H3122-AR	H3122	C	C	NA	NA	NA	NA	NA	NA	NA	NA	NA	NA	NA	NA	NA	NA	NA	c.1508C>A	p.Ser503Ter	p.S503*	ENST00000304698	45512	44	32	12	35	35	0	FAM171B,stop_gained,p.Ser503Ter,ENST00000304698,NM_177454.3;	A	ENSG00000144369	ENST00000304698	Transcript	stop_gained	1711/5819
CELSR3	GRCh37	3	48700052	48700052	+	Missense_Mutation	SNP	G	G	C	rs947423642	NA	H3122-AR	H3122	G	G	NA	NA	NA	NA	NA	NA	NA	NA	NA	NA	NA	NA	NA	NA	NA	c.16C>G	p.Pro6Ala	p.P6A	ENST00000164024	1/35	22	19	3	11	11	0	CELSR3,missense_variant,p.Pro6Ala,ENST00000164024,NM_001407.2;	C	ENSG00000008300	ENST00000164024	Transcript	missense_variant	297/11956
CACNA2D2	GRCh37	3	50416866	50416866	+	Missense_Mutation	SNP	C	C	G	rs776608372	NA	H3122-AR	H3122	C	C	NA	NA	NA	NA	NA	NA	NA	NA	NA	NA	NA	NA	NA	NA	NA	c.1149G>C	p.Gln383His	p.Q383H	ENST00000479441	11/39	44	38	6	25	25	0	CACNA2D2,missense_variant,p.Gln383His,ENST00000479441,;	G	ENSG00000007402	ENST00000479441	Transcript	missense_variant	1149/3453
SLC2A9	GRCh37	4	9828211	9828211	+	Missense_Mutation	SNP	G	G	T	novel	NA	H3122-AR	H3122	G	G	NA	NA	NA	NA	NA	NA	NA	NA	NA	NA	NA	NA	NA	NA	NA	c.1433C>A	p.Thr478Asn	p.T478N	ENST00000264784	45638	25	15	10	32	32	0	SLC2A9,missense_variant,p.Thr478Asn,ENST00000264784,NM_020041.2;	T	ENSG00000109667	ENST00000264784	Transcript	missense_variant	1487/1850
MRPS18C	GRCh37	4	84379503	84379503	+	Missense_Mutation	SNP	T	T	C	novel	NA	H3122-AR	H3122	T	T	NA	NA	NA	NA	NA	NA	NA	NA	NA	NA	NA	NA	NA	NA	NA	c.155T>C	p.Ile52Thr	p.I52T	ENST00000295491	45357	37	27	10	25	25	0	MRPS18C,missense_variant,p.Ile52Thr,ENST00000295491,NM_016067.2;	C	ENSG00000163319	ENST00000295491	Transcript	missense_variant	268/1643
FAM175A	GRCh37	4	84406200	84406200	+	Missense_Mutation	SNP	A	A	C	novel	NA	H3122-AR	H3122	A	A	NA	NA	NA	NA	NA	NA	NA	NA	NA	NA	NA	NA	NA	NA	NA	c.26T>G	p.Val9Gly	p.V9G	ENST00000321945	45300	29	23	6	10	10	0	FAM175A,missense_variant,p.Val9Gly,ENST00000321945,NM_139076.2;	C	ENSG00000163322	ENST00000321945	Transcript	missense_variant	135/2869
FAT4	GRCh37	4	126371878	126371878	+	Missense_Mutation	SNP	C	C	A	novel	NA	H3122-AR	H3122	C	C	NA	NA	NA	NA	NA	NA	NA	NA	NA	NA	NA	NA	NA	NA	NA	c.9707C>A	p.Ser3236Tyr	p.S3236Y	ENST00000394329	45552	38	29	9	22	22	0	FAT4,missense_variant,p.Ser3236Tyr,ENST00000394329,NM_024582.4;	A	ENSG00000196159	ENST00000394329	Transcript	missense_variant	9720/16123
C6orf226	GRCh37	6	42858345	42858345	+	Missense_Mutation	SNP	C	C	G	novel	NA	H3122-AR	H3122	C	C	NA	NA	NA	NA	NA	NA	NA	NA	NA	NA	NA	NA	NA	NA	NA	c.182G>C	p.Trp61Ser	p.W61S	ENST00000408925	45292	31	23	8	32	32	0	C6orf226,missense_variant,p.Trp61Ser,ENST00000408925,NM_001008739.1;	G	ENSG00000221821	ENST00000408925	Transcript	missense_variant	210/550
CBLL1	GRCh37	7	107399160	107399160	+	Missense_Mutation	SNP	A	A	T	novel	NA	H3122-AR	H3122	A	A	NA	NA	NA	NA	NA	NA	NA	NA	NA	NA	NA	NA	NA	NA	NA	c.1013A>T	p.Gln338Leu	p.Q338L	ENST00000440859	45449	17	14	3	8	8	0	CBLL1,missense_variant,p.Gln338Leu,ENST00000440859,NM_024814.2;	T	ENSG00000105879	ENST00000440859	Transcript	missense_variant	1480/4432
MDFIC	GRCh37	7	114562565	114562565	+	Missense_Mutation	SNP	G	G	C	novel	NA	H3122-AR	H3122	G	G	NA	NA	NA	NA	NA	NA	NA	NA	NA	NA	NA	NA	NA	NA	NA	c.94G>C	p.Ala32Pro	p.A32P	ENST00000257724	45296	10	7	3	9	9	0	MDFIC,missense_variant,p.Ala32Pro,ENST00000257724,;	C	ENSG00000135272	ENST00000257724	Transcript	missense_variant	357/4598
KMT2C	GRCh37	7	151919092	151919092	+	Nonsense_Mutation	SNP	C	C	A	novel	NA	H3122-AR	H3122	C	C	NA	NA	NA	NA	NA	NA	NA	NA	NA	NA	NA	NA	NA	NA	NA	c.3493G>T	p.Glu1165Ter	p.E1165*	ENST00000262189	22/59	20	10	10	20	20	0	KMT2C,stop_gained,p.Glu1165Ter,ENST00000262189,NM_170606.2;	A	ENSG00000055609	ENST00000262189	Transcript	stop_gained	3712/16862
ANK1	GRCh37	8	41572543	41572543	+	Missense_Mutation	SNP	A	A	C	novel	NA	H3122-AR	H3122	A	A	NA	NA	NA	NA	NA	NA	NA	NA	NA	NA	NA	NA	NA	NA	NA	c.1751T>G	p.Val584Gly	p.V584G	ENST00000265709	15/43	17	14	3	12	12	0	ANK1,missense_variant,p.Val584Gly,ENST00000265709,NM_001142446.1;	C	ENSG00000029534	ENST00000265709	Transcript	missense_variant	2033/6379
ZC3H3	GRCh37	8	144621082	144621082	+	Missense_Mutation	SNP	G	G	A	novel	NA	H3122-AR	H3122	G	G	NA	NA	NA	NA	NA	NA	NA	NA	NA	NA	NA	NA	NA	NA	NA	c.455C>T	p.Thr152Ile	p.T152I	ENST00000262577	45334	59	54	5	49	49	0	ZC3H3,missense_variant,p.Thr152Ile,ENST00000262577,NM_015117.2;	A	ENSG00000014164	ENST00000262577	Transcript	missense_variant	487/3280
EPPK1	GRCh37	8	144940331	144940331	+	Missense_Mutation	SNP	C	C	T	rs200585601	NA	H3122-AR	H3122	C	C	NA	NA	NA	NA	NA	NA	NA	NA	NA	NA	NA	NA	NA	NA	NA	c.7091G>A	p.Arg2364Gln	p.R2364Q	ENST00000525985	45324	243	236	7	142	141	1	EPPK1,missense_variant,p.Arg2364Gln,ENST00000525985,NM_031308.2;	T	ENSG00000227184	ENST00000525985	Transcript	missense_variant	7163/7997
ROR2	GRCh37	9	94486807	94486807	+	Missense_Mutation	SNP	G	G	A	rs753875871	NA	H3122-AR	H3122	G	G	NA	NA	NA	NA	NA	NA	NA	NA	NA	NA	NA	NA	NA	NA	NA	c.1969C>T	p.Arg657Cys	p.R657C	ENST00000375708	45544	54	46	8	25	25	0	ROR2,missense_variant,p.Arg657Cys,ENST00000375708,NM_004560.3;	A	ENSG00000169071	ENST00000375708	Transcript	missense_variant	2168/4096
ABCA1	GRCh37	9	107599303	107599303	+	Missense_Mutation	SNP	G	G	C	novel	NA	H3122-AR	H3122	G	G	NA	NA	NA	NA	NA	NA	NA	NA	NA	NA	NA	NA	NA	NA	NA	c.1269C>G	p.Ile423Met	p.I423M	ENST00000374736	11/50	62	58	4	37	37	0	ABCA1,missense_variant,p.Ile423Met,ENST00000374736,NM_005502.3;	C	ENSG00000165029	ENST00000374736	Transcript	missense_variant	1664/10494
ARMC4	GRCh37	10	28224123	28224123	+	Nonsense_Mutation	SNP	C	C	A	novel	NA	H3122-AR	H3122	C	C	NA	NA	NA	NA	NA	NA	NA	NA	NA	NA	NA	NA	NA	NA	NA	c.2311G>T	p.Glu771Ter	p.E771*	ENST00000305242	16/20	28	25	3	14	14	0	ARMC4,stop_gained,p.Glu771Ter,ENST00000305242,NM_018076.2;	A	ENSG00000169126	ENST00000305242	Transcript	stop_gained	2404/3572
OR51S1	GRCh37	11	4869837	4869837	+	Missense_Mutation	SNP	C	C	A	novel	NA	H3122-AR	H3122	C	C	NA	NA	NA	NA	NA	NA	NA	NA	NA	NA	NA	NA	NA	NA	NA	c.602G>T	p.Trp201Leu	p.W201L	ENST00000322101	45292	27	17	10	23	23	0	OR51S1,missense_variant,p.Trp201Leu,ENST00000322101,NM_001004758.1;	A	ENSG00000176922	ENST00000322101	Transcript	missense_variant	678/1088
SAA2	GRCh37	11	18267463	18267463	+	Missense_Mutation	SNP	A	A	G	rs71469388	NA	H3122-AR	H3122	A	A	NA	NA	NA	NA	NA	NA	NA	NA	NA	NA	NA	NA	NA	NA	NA	c.224T>C	p.Val75Ala	p.V75A	ENST00000526900	45355	58	52	6	23	23	0	SAA2,missense_variant,p.Val75Ala,ENST00000526900,;	G	ENSG00000134339	ENST00000526900	Transcript	missense_variant	408/687
SAA2	GRCh37	11	18267478	18267478	+	Missense_Mutation	SNP	G	G	A	rs79620496	NA	H3122-AR	H3122	G	G	NA	NA	NA	NA	NA	NA	NA	NA	NA	NA	NA	NA	NA	NA	NA	c.209C>T	p.Ala70Val	p.A70V	ENST00000526900	45355	56	50	6	22	22	0	SAA2,missense_variant,p.Ala70Val,ENST00000526900,;	A	ENSG00000134339	ENST00000526900	Transcript	missense_variant	393/687
OR4C6	GRCh37	11	55432916	55432916	+	Missense_Mutation	SNP	C	C	A	NA	NA	H3122-AR	H3122	C	C	NA	NA	NA	NA	NA	NA	NA	NA	NA	NA	NA	NA	NA	NA	NA	c.274C>A	p.Leu92Ile	p.L92I	ENST00000314259	45292	35	26	9	30	30	0	OR4C6,missense_variant,p.Leu92Ile,ENST00000314259,NM_001004704.1;	A	ENSG00000181903	ENST00000314259	Transcript	missense_variant	303/1058
PYGM	GRCh37	11	64522954	64522954	+	Missense_Mutation	SNP	G	G	T	novel	NA	H3122-AR	H3122	G	G	NA	NA	NA	NA	NA	NA	NA	NA	NA	NA	NA	NA	NA	NA	NA	c.737C>A	p.Ser246Tyr	p.S246Y	ENST00000164139	45463	271	259	12	233	233	0	PYGM,missense_variant,p.Ser246Tyr,ENST00000164139,NM_005609.2;	T	ENSG00000068976	ENST00000164139	Transcript	missense_variant	1136/3198
ZBTB16	GRCh37	11	114121057	114121057	+	Missense_Mutation	SNP	C	C	T	novel	NA	H3122-AR	H3122	C	C	NA	NA	NA	NA	NA	NA	NA	NA	NA	NA	NA	NA	NA	NA	NA	c.1802C>T	p.Pro601Leu	p.P601L	ENST00000335953	45480	40	28	12	21	21	0	ZBTB16,missense_variant,p.Pro601Leu,ENST00000335953,NM_006006.4;	T	ENSG00000109906	ENST00000335953	Transcript	missense_variant	2182/2523
LRRK2	GRCh37	12	40677735	40677735	+	Missense_Mutation	SNP	G	G	A	rs200861727	NA	H3122-AR	H3122	G	G	NA	NA	NA	NA	NA	NA	NA	NA	NA	NA	NA	NA	NA	NA	NA	c.2300G>A	p.Arg767His	p.R767H	ENST00000298910	19/51	49	39	10	26	26	0	LRRK2,missense_variant,p.Arg767His,ENST00000298910,NM_198578.3;	A	ENSG00000188906	ENST00000298910	Transcript	missense_variant	2358/9158
KRT1	GRCh37	12	53070851	53070851	+	Nonsense_Mutation	SNP	T	T	A	novel	NA	H3122-AR	H3122	T	T	NA	NA	NA	NA	NA	NA	NA	NA	NA	NA	NA	NA	NA	NA	NA	c.1246A>T	p.Lys416Ter	p.K416*	ENST00000252244	45452	64	49	15	46	46	0	KRT1,stop_gained,p.Lys416Ter,ENST00000252244,NM_006121.3;	A	ENSG00000167768	ENST00000252244	Transcript	stop_gained	1305/2451
LRP1	GRCh37	12	57594918	57594918	+	Nonsense_Mutation	SNP	G	G	T	novel	NA	H3122-AR	H3122	G	G	NA	NA	NA	NA	NA	NA	NA	NA	NA	NA	NA	NA	NA	NA	NA	c.10327G>T	p.Glu3443Ter	p.E3443*	ENST00000243077	65/89	70	60	10	32	32	0	LRP1,stop_gained,p.Glu3443Ter,ENST00000243077,NM_002332.2;	T	ENSG00000123384	ENST00000243077	Transcript	stop_gained	10793/14897
ARHGAP9	GRCh37	12	57870207	57870208	+	In_Frame_Ins	INS	-	-	AAC	novel	NA	H3122-AR	H3122	-	-	NA	NA	NA	NA	NA	NA	NA	NA	NA	NA	NA	NA	NA	NA	NA	c.1053_1055dup	p.Leu352dup	p.L352dup	ENST00000393791	45522	61	51	10	32	32	0	ARHGAP9,inframe_insertion,p.Leu352dup,ENST00000393791,NM_032496.2;	AAC	ENSG00000123329	ENST00000393791	Transcript	inframe_insertion	1194-1195/2597
MDM1	GRCh37	12	68689107	68689107	+	Missense_Mutation	SNP	G	G	C	novel	NA	H3122-AR	H3122	G	G	NA	NA	NA	NA	NA	NA	NA	NA	NA	NA	NA	NA	NA	NA	NA	c.2072C>G	p.Ala691Gly	p.A691G	ENST00000303145	14/14	330	191	139	31	31	0	MDM1,missense_variant,p.Ala691Gly,ENST00000303145,NM_017440.4;	C	ENSG00000111554	ENST00000303145	Transcript	missense_variant	2159/2918
PSPC1	GRCh37	13	20279839	20279839	+	Missense_Mutation	SNP	T	T	C	rs747690097	NA	H3122-AR	H3122	T	T	NA	NA	NA	NA	NA	NA	NA	NA	NA	NA	NA	NA	NA	NA	NA	c.1349A>G	p.Asn450Ser	p.N450S	ENST00000338910	45513	117	111	6	63	63	0	PSPC1,missense_variant,p.Asn450Ser,ENST00000338910,NM_001042414.2;	C	ENSG00000121390	ENST00000338910	Transcript	missense_variant	1509/2407
PSPC1	GRCh37	13	20279879	20279879	+	Missense_Mutation	SNP	T	T	C	rs200516102	NA	H3122-AR	H3122	T	T	NA	NA	NA	NA	NA	NA	NA	NA	NA	NA	NA	NA	NA	NA	NA	c.1309A>G	p.Met437Val	p.M437V	ENST00000338910	45513	127	118	9	63	63	0	PSPC1,missense_variant,p.Met437Val,ENST00000338910,NM_001042414.2;	C	ENSG00000121390	ENST00000338910	Transcript	missense_variant	1469/2407
FREM2	GRCh37	13	39338491	39338491	+	Missense_Mutation	SNP	T	T	C	novel	NA	H3122-AR	H3122	T	T	NA	NA	NA	NA	NA	NA	NA	NA	NA	NA	NA	NA	NA	NA	NA	c.5314T>C	p.Ser1772Pro	p.S1772P	ENST00000280481	45375	59	48	11	55	55	0	FREM2,missense_variant,p.Ser1772Pro,ENST00000280481,NM_207361.4;	C	ENSG00000150893	ENST00000280481	Transcript	missense_variant	5530/14876
AKAP6	GRCh37	14	33292455	33292455	+	Missense_Mutation	SNP	G	G	T	novel	NA	H3122-AR	H3122	G	G	NA	NA	NA	NA	NA	NA	NA	NA	NA	NA	NA	NA	NA	NA	NA	c.5436G>T	p.Leu1812Phe	p.L1812F	ENST00000280979	13/14	196	181	15	175	175	0	AKAP6,missense_variant,p.Leu1812Phe,ENST00000280979,NM_004274.4;	T	ENSG00000151320	ENST00000280979	Transcript	missense_variant	5606/8686
LRRC9	GRCh37	14	60464548	60464548	+	Missense_Mutation	SNP	C	C	A	novel	NA	H3122-AR	H3122	C	C	NA	NA	NA	NA	NA	NA	NA	NA	NA	NA	NA	NA	NA	NA	NA	c.2386C>A	p.His796Asn	p.H796N	ENST00000445360	18/32	47	36	11	53	53	0	LRRC9,missense_variant,p.His796Asn,ENST00000445360,;	A	ENSG00000131951	ENST00000445360	Transcript	missense_variant	2590/4717
UBE3A	GRCh37	15	25620870	25620870	+	Missense_Mutation	SNP	G	G	T	novel	NA	H3122-AR	H3122	G	G	NA	NA	NA	NA	NA	NA	NA	NA	NA	NA	NA	NA	NA	NA	NA	c.112C>A	p.His38Asn	p.H38N	ENST00000397954	45362	43	32	11	62	62	0	UBE3A,missense_variant,p.His38Asn,ENST00000397954,;	T	ENSG00000114062	ENST00000397954	Transcript	missense_variant	112/2628
PRTG	GRCh37	15	55912248	55912248	+	Missense_Mutation	SNP	G	G	C	novel	NA	H3122-AR	H3122	G	G	NA	NA	NA	NA	NA	NA	NA	NA	NA	NA	NA	NA	NA	NA	NA	c.3415C>G	p.Leu1139Val	p.L1139V	ENST00000389286	20/20	45	38	7	32	32	0	PRTG,missense_variant,p.Leu1139Val,ENST00000389286,NM_173814.4;	C	ENSG00000166450	ENST00000389286	Transcript	missense_variant	3463/11967
KIFC3	GRCh37	16	57798146	57798146	+	Missense_Mutation	SNP	A	A	C	novel	NA	H3122-AR	H3122	A	A	NA	NA	NA	NA	NA	NA	NA	NA	NA	NA	NA	NA	NA	NA	NA	c.1526T>G	p.Val509Gly	p.V509G	ENST00000379655	45645	8	5	3	13	13	0	KIFC3,missense_variant,p.Val509Gly,ENST00000379655,NM_005550.3;	C	ENSG00000140859	ENST00000379655	Transcript	missense_variant	1784/3427
EXOSC6	GRCh37	16	70285759	70285759	+	Missense_Mutation	SNP	C	C	G	novel	NA	H3122-AR	H3122	C	C	NA	NA	NA	NA	NA	NA	NA	NA	NA	NA	NA	NA	NA	NA	NA	c.45G>C	p.Gln15His	p.Q15H	ENST00000435634	45292	22	17	5	9	9	0	EXOSC6,missense_variant,p.Gln15His,ENST00000435634,NM_058219.2;	G	ENSG00000223496	ENST00000435634	Transcript	missense_variant	75/1700
NPIPB15	GRCh37	16	74425902	74425902	+	Missense_Mutation	SNP	T	T	C	rs141751158	NA	H3122-AR	H3122	T	T	NA	NA	NA	NA	NA	NA	NA	NA	NA	NA	NA	NA	NA	NA	NA	c.1256T>C	p.Ile419Thr	p.I419T	ENST00000429990	45480	26	22	4	15	15	0	NPIPB15,missense_variant,p.Ile419Thr,ENST00000429990,;	C	ENSG00000196436	ENST00000429990	Transcript	missense_variant	1352/1428
MINK1	GRCh37	17	4794895	4794895	+	Missense_Mutation	SNP	A	A	C	novel	NA	H3122-AR	H3122	A	A	NA	NA	NA	NA	NA	NA	NA	NA	NA	NA	NA	NA	NA	NA	NA	c.1885A>C	p.Thr629Pro	p.T629P	ENST00000355280	16/32	27	23	4	21	21	0	MINK1,missense_variant,p.Thr629Pro,ENST00000355280,NM_001024937.3,NM_015716.4,NM_153827.4;	C	ENSG00000141503	ENST00000355280	Transcript	missense_variant	2081/4961
PFAS	GRCh37	17	8171920	8171920	+	Missense_Mutation	SNP	A	A	G	novel	NA	H3122-AR	H3122	A	A	NA	NA	NA	NA	NA	NA	NA	NA	NA	NA	NA	NA	NA	NA	NA	c.3452A>G	p.Asp1151Gly	p.D1151G	ENST00000314666	27/28	16	13	3	22	22	0	PFAS,missense_variant,p.Asp1151Gly,ENST00000314666,NM_012393.2;	G	ENSG00000178921	ENST00000314666	Transcript	missense_variant	3585/5371
ATXN7L3	GRCh37	17	42274618	42274618	+	Missense_Mutation	SNP	T	T	C	novel	NA	H3122-AR	H3122	T	T	NA	NA	NA	NA	NA	NA	NA	NA	NA	NA	NA	NA	NA	NA	NA	c.334A>G	p.Ser112Gly	p.S112G	ENST00000454077	45363	42	35	7	28	28	0	ATXN7L3,missense_variant,p.Ser112Gly,ENST00000454077,NM_020218.1;	C	ENSG00000087152	ENST00000454077	Transcript	missense_variant	334/3523
CLTC	GRCh37	17	57756850	57756850	+	Missense_Mutation	SNP	C	C	A	novel	NA	H3122-AR	H3122	C	C	NA	NA	NA	NA	NA	NA	NA	NA	NA	NA	NA	NA	NA	NA	NA	c.2889C>A	p.Ser963Arg	p.S963R	ENST00000269122	18/32	47	39	8	44	44	0	CLTC,missense_variant,p.Ser963Arg,ENST00000269122,NM_004859.3,NM_001288653.1;	A	ENSG00000141367	ENST00000269122	Transcript	missense_variant	3163/7760
DCC	GRCh37	18	50832005	50832005	+	Missense_Mutation	SNP	G	G	T	NA	NA	H3122-AR	H3122	G	G	NA	NA	NA	NA	NA	NA	NA	NA	NA	NA	NA	NA	NA	NA	NA	c.1969G>T	p.Gly657Cys	p.G657C	ENST00000442544	13/29	24	11	13	15	15	0	DCC,missense_variant,p.Gly657Cys,ENST00000442544,NM_005215.3;	T	ENSG00000187323	ENST00000442544	Transcript	missense_variant	2585/5721
KIAA1468	GRCh37	18	59895799	59895799	+	Missense_Mutation	SNP	T	T	G	novel	NA	H3122-AR	H3122	T	T	NA	NA	NA	NA	NA	NA	NA	NA	NA	NA	NA	NA	NA	NA	NA	c.1416T>G	p.Ser472Arg	p.S472R	ENST00000398130	45533	23	20	3	22	22	0	KIAA1468,missense_variant,p.Ser472Arg,ENST00000398130,NM_020854.3;	G	ENSG00000134444	ENST00000398130	Transcript	missense_variant	1648/5471
ZNF559	GRCh37	19	9453404	9453404	+	Missense_Mutation	SNP	G	G	A	rs140567862	NA	H3122-AR	H3122	G	G	NA	NA	NA	NA	NA	NA	NA	NA	NA	NA	NA	NA	NA	NA	NA	c.1277G>A	p.Arg426Gln	p.R426Q	ENST00000393883	45449	35	25	10	19	19	0	ZNF559,missense_variant,p.Arg426Gln,ENST00000393883,NM_001202412.1;	A	ENSG00000188321	ENST00000393883	Transcript	missense_variant	1925/3042
OLFM2	GRCh37	19	9965133	9965133	+	Missense_Mutation	SNP	T	T	G	novel	NA	H3122-AR	H3122	T	T	NA	NA	NA	NA	NA	NA	NA	NA	NA	NA	NA	NA	NA	NA	NA	c.1094A>C	p.Tyr365Ser	p.Y365S	ENST00000264833	45449	22	19	3	13	13	0	OLFM2,missense_variant,p.Tyr365Ser,ENST00000264833,NM_058164.2;	G	ENSG00000105088	ENST00000264833	Transcript	missense_variant	1280/2019
RHPN2	GRCh37	19	33490566	33490566	+	Missense_Mutation	SNP	T	T	C	rs74582927	NA	H3122-AR	H3122	T	T	NA	NA	NA	NA	NA	NA	NA	NA	NA	NA	NA	NA	NA	NA	NA	c.1151A>G	p.Gln384Arg	p.Q384R	ENST00000254260	45580	43	39	4	32	32	0	RHPN2,missense_variant,p.Gln384Arg,ENST00000254260,NM_033103.4;	C	ENSG00000131941	ENST00000254260	Transcript	missense_variant	1187/3500
MAP4K1	GRCh37	19	39096325	39096325	+	Missense_Mutation	SNP	C	C	T	novel	NA	H3122-AR	H3122	C	C	NA	NA	NA	NA	NA	NA	NA	NA	NA	NA	NA	NA	NA	NA	NA	c.1246G>A	p.Asp416Asn	p.D416N	ENST00000591517	18/32	31	23	8	21	21	0	MAP4K1,missense_variant,p.Asp416Asn,ENST00000591517,NM_007181.4;	T	ENSG00000104814	ENST00000591517	Transcript	missense_variant	1275/2700
FCGBP	GRCh37	19	40363060	40363060	+	Missense_Mutation	SNP	C	C	A	novel	NA	H3122-AR	H3122	C	C	NA	NA	NA	NA	NA	NA	NA	NA	NA	NA	NA	NA	NA	NA	NA	c.15010G>T	p.Ala5004Ser	p.A5004S	ENST00000221347	32/36	28	23	5	22	22	0	FCGBP,missense_variant,p.Ala5004Ser,ENST00000221347,NM_003890.2;	A	ENSG00000090920	ENST00000221347	Transcript	missense_variant	15018/16390
KCNJ14	GRCh37	19	48967975	48967975	+	Missense_Mutation	SNP	G	G	T	novel	NA	H3122-AR	H3122	G	G	NA	NA	NA	NA	NA	NA	NA	NA	NA	NA	NA	NA	NA	NA	NA	c.1252G>T	p.Asp418Tyr	p.D418Y	ENST00000391884	45324	45	38	7	28	28	0	KCNJ14,missense_variant,p.Asp418Tyr,ENST00000391884,;	T	ENSG00000182324	ENST00000391884	Transcript	missense_variant	1728/3120
SHISA7	GRCh37	19	55954055	55954055	+	Missense_Mutation	SNP	T	T	G	novel	NA	H3122-AR	H3122	T	T	NA	NA	NA	NA	NA	NA	NA	NA	NA	NA	NA	NA	NA	NA	NA	c.176A>C	p.Asn59Thr	p.N59T	ENST00000376325	45295	25	19	6	14	14	0	SHISA7,missense_variant,p.Asn59Thr,ENST00000376325,NM_001145176.1;	G	ENSG00000187902	ENST00000376325	Transcript	missense_variant	176/6033
ZNF471	GRCh37	19	57037297	57037297	+	Missense_Mutation	SNP	C	C	T	NA	NA	H3122-AR	H3122	C	C	NA	NA	NA	NA	NA	NA	NA	NA	NA	NA	NA	NA	NA	NA	NA	c.1861C>T	p.His621Tyr	p.H621Y	ENST00000308031	45417	46	38	8	35	35	0	ZNF471,missense_variant,p.His621Tyr,ENST00000308031,NM_020813.2;	T	ENSG00000196263	ENST00000308031	Transcript	missense_variant	1994/6287
TRAPPC10	GRCh37	21	45507618	45507618	+	Missense_Mutation	SNP	G	G	A	rs145010758	NA	H3122-AR	H3122	G	G	NA	NA	NA	NA	NA	NA	NA	NA	NA	NA	NA	NA	NA	NA	NA	c.2578G>A	p.Asp860Asn	p.D860N	ENST00000291574	17/23	43	35	8	27	27	0	TRAPPC10,missense_variant,p.Asp860Asn,ENST00000291574,NM_003274.4;	A	ENSG00000160218	ENST00000291574	Transcript	missense_variant	2753/6976
[truncated: 81 more columns]
